# Supplementary material for: Clustering biological sequences with dynamic sequence similarity threshold
Source: BMC Bioinformatics. 2022 Mar 30;23:108. doi: 10.1186/s12859-022-04643-9 (PMC8969259; doi:10.1186/s12859-022-04643-9)
Supplement: Supplementary file 3 — Additional file 3. ALFATClust cluster evaluation report for the AMR gene sequence dataset (γlow = 0.75). [file 12859_2022_4643_MOESM3_ESM.csv]

Cluster Id	No. of sequences	Average sequence identity	Min. sequence identity	Center sequence	Sequence for min. sequence identity
1	3	0.991	0.991	KP771980.1|bla-OXA-152|class_D_beta-lactamase_OXA-152||Pandoraea_pnomenusa|4-861|858|complete	CP009553||hypothetical_protein||Pandoraea_pnomenusa|1268186-1269043|858|complete
2	3	0.936	0.876	KP771986.1|bla-OXA-158|class_D_beta-lactamase_OXA-158||Pandoraea_sp_Va8523|1029-1880|852|complete	KP771984|bla-OXA-156|class_D_beta-lactamase_OXA-156||Pandoraea_pulmonicola|633-1484|852|complete
3	2	0.989	0.989	KP771982|bla-OXA-154|class_D_beta-lactamase_OXA-154||Pandoraea_sputorum|695-1573|879|complete	KP771983.1|bla-OXA-155|class_D_beta-lactamase_OXA-155||Pandoraea_sputorum|170-1048|879|complete
7	25	0.995	0.98	AB176535|blaCTX-M-2|beta-lactamase_CTX-M-2||Acinetobacter_baumannii|1-876|876|complete	AJ005045|bla|CTX-M-7||Salmonella_enterica_subsp_enterica_serovar_Typhimurium|1-876|876|complete
8	15	0.97	0.887	AY954516||beta-lactamase_CTX-M-39||Escherichia_coli|1-876|876|complete	AF189721|blaCTX-M-8|beta-lactamase_CTX-M-8_precursor||Citrobacter_amalonaticus|274-1149|876|complete
9	102	0.993	0.903	AY044436|blaCTX-M-15|beta-lactamase||Escherichia_coli|1436-2311|876|complete	JN790864||extended-spectrum_beta-lactamase_CTX-M-123||Escherichia_coli|239-1114|876|complete
16	5	0.989	0.985	FJ940887|nimI|putative_5-nitroimidazole_reductase||Prevotella_baroniae|1-457|457|3_partial	FJ940884|nimI|putative_5-nitroimidazole_reductase||Prevotella_baroniae|1-457|457|3_partial
18	26	0.984	0.944	AY236073|blaOXA-48|OXA-48||Klebsiella_pneumoniae|2188-2985|798|complete	JX423831|blaOXA-232|OXA-232||Escherichia_coli|2677-3474|798|complete
19	6	0.957	0.929	KY682755|blaOXA|OXA-548_family_class_D_beta-lactamase_OXA-553||Shewanella_hafniensis|1-888|888|complete	KY682753|blaOXA|OXA-548_family_class_D_beta-lactamase_OXA-551||Shewanella_baltica|1-888|888|complete
20	21	0.904	0.794	DQ094251||AmpC-type_class_C_beta-lactamase||Klebsiella_pneumoniae|1-1149|1149|complete	X80277|cepS|CepS_beta-lactamase||Aeromonas_sobria|1-1149|1149|complete
22	2	0.983	0.983	JQ673557.1|blaCMH-1|beta-lactamase_CMH-1||Enterobacter_cloacae|1-1146|1146|complete	KX192165|blaCMH|cephalosporin-hydrolyzing_class_C_beta-lactamase_CMH-3||Enterobacter_cloacae_subsp_cloacae|1-1146|1146|complete
24	2	0.996	0.996	X08034||TET_protein||Bacillus_subtilis|188-1564|1377|complete	D12567|tetBSR|TETBSR||Bacillus_subtilis|546-1922|1377|complete
26	2	0.996	0.996	DQ246438|vanX|VanX||Amycolatopsis_coloradensis|2221-2835|615|complete	AY618461|vanX|D-alanyl-D-alanine_dipeptidase||Amycolatopsis_coloradensis|1756-2316|561|3_partial
28	8	0.892	0.831	EF394436||IND-1_metallo-beta-lactamase||Chryseobacterium_indologenes|1-720|720|complete	AF219131||metallo-beta-lactamase_IND-3||Chryseobacterium_indologenes|1-720|720|complete
29	8	0.995	0.989	EF672681|blaIND-2b|class_B_carbapenemase_IND-2||Chryseobacterium_indologenes|1-732|732|complete	AB563173|blaIND-15|metallo-beta-lactamase_IND-15||Chryseobacterium_indologenes|33-764|732|complete
32	2	0.999	0.999	Y00459|aphD|streptomycin-6-phosphotransferase||Streptomyces_griseus|2825-3748|924|complete	AY971801|aph6-Ia|aminoglycoside-6-phosphotransferase_Ia||Streptomyces_griseus|1-924|924|complete
34	2	0.994	0.994	K00432||aminoglycoside_phosphotransferase||Streptomyces_fradiae|307-1113|807|complete	AB211959|neoU|aminoglycoside_3-phosphotransferase||Streptomyces_fradiae|4803-3997|807|complete
36	7	0.996	0.99	EF535600||extended-spectrum_beta-lactamase_PER-1||Acinetobacter_baumannii|1-927|927|complete	AB985401|blaPER-8|extended-spectrum_beta-lactamase_PER-8||Acinetobacter_baumannii|5557-6483|927|complete
38	7	0.88	0.834	AF031328||aminoglycoside_6-N-acetyltransferase_It||Acinetobacter_genomosp_16BJ|1-441|441|complete	AF031327||aminoglycoside_6-N-acetyltransferase_Is||Acinetobacter_variabilis|1-441|441|complete
42	2	0.994	0.994	GQ149243|blaCTX-M-74|extended_spectrum_beta-lactamase_CTX-M-74||Enterobacter_cloacae|1-873|873|3_partial	GQ149244|blaCTX-M-75|extended_spectrum_beta-lactamase_CTX-M-75||Providencia_stuartii|1-873|873|3_partial
43	2	0.995	0.995	AF338038|blaRAHN-1|class_A_beta-lactamase||Rahnella_aquatilis|4685-5572|888|complete	GU645205|blaRAHN-1|class_A_beta-lactamase_RAHN-1||Rahnella_sp_9-Pear|966-1853|888|complete
52	5	0.935	0.865	AF175293|vanXD|DD_dipeptidase||Enterococcus_faecium|5116-5724|609|complete	AB242319|vanXD|D_D-dipeptidase||Enterococcus_raffinosus|5046-5654|609|complete
54	2	0.864	0.864	APRT01000004.1||hypothetical_protein||Acinetobacter_sp_CIP_642|76528-77370|843|complete	NG_050611|blaOXA|OXA-286_family_class_D_beta-lactamase_OXA-307||Acinetobacter_colistiniresistens|101-937|837|complete
55	2	0.964	0.964	APPC01000015.1||hypothetical_protein||Acinetobacter_sp_NIPH_758|270698-269862|837|complete	APRW01000016.1||hypothetical_protein||Acinetobacter_sp_NIPH_2168|274795-273959|837|complete
60	2	0.993	0.993	HQ679900|vanX|D-alanyl-D-alanine_dipeptidase||Amycolatopsis_orientalis_HCCB10007|2070-2678|609|complete	AF060799|vanX|D-alanyl-D-alanine_dipeptidase||Amycolatopsis_orientalis|2604-3212|609|complete
64	7	0.91	0.838	DQ018710|vanA|VanA||Paenibacillus_thiaminolyticus|6070-7101|1032|complete	FJ349556||VanM||Enterococcus_faecium|4857-5888|1032|complete
70	2	0.998	0.998	AF060799|vanH|D-lactate_dehydrogenase||Amycolatopsis_orientalis|534-1580|1047|complete	HQ679900|vanH|D-lactate_dehydrogenase||Amycolatopsis_orientalis_HCCB10007|1-1032|1032|complete
72	15	0.931	0.866	HM056040||oxacillinase_OXA-114b||Achromobacter_xylosoxidans|1-828|828|complete	HE614014|bla-oxa258|betalactamase_OXA258_variant||Achromobacter_ruhlandii|1-825|825|complete
74	17	0.959	0.896	EF394442||GOB-1_metallo-beta-lactamase||Elizabethkingia_meningoseptica|1-873|873|complete	AF189297.1||class_B_carbapenemase_GOB-7||Elizabethkingia_meningoseptica|1-756|756|5_and_3_partial
75	3	0.996	0.995	AY899331|blaGOB-16|class_B_carbapenemase_GOB-16||Elizabethkingia_meningoseptica|1-873|873|complete	GU188443.1|blaGOB-16|beta-lactamase||Elizabethkingia_meningoseptica|1-873|873|complete
76	4	0.932	0.911	AY926880|vanH|D-specific_dehydrogenase||Paenibacillus_thiaminolyticus|2771-3739|969|complete	Y15705|vanH|vanh_protein||Bacillus_circulans|152-1120|969|complete
77	3	0.879	0.878	DQ018711|vanH|VanH||Paenibacillus_apiarius|3168-4136|969|complete	FJ349556||VanHM||Enterococcus_faecium|3884-4864|981|complete
78	25	0.971	0.875	MG214531.1|mcr-310|phosphoethanolamine_transferase||Aeromonas_caviae|6793-8418|1626|complete	MH332767|mcr-3|phosphoethanolamine_transferase||Aeromonas_allosaccharophila|1-1623|1623|complete
80	4	0.927	0.884	APSD01000035.1||hypothetical_protein||Acinetobacter_sp_ANC_3880|194493-195335|843|complete	APRN01000033.1||hypothetical_protein||Acinetobacter_sp_CIP_7018|307932-307090|843|complete
81	3	0.952	0.931	APOK01000044||hypothetical_protein||Acinetobacter_sp_CIP-A165|290736-289939|798|complete	APOM01000058.1||hypothetical_protein||Acinetobacter_parvus_DSM_16617_CIP_108168|55702-54863|840|complete
82	9	0.99	0.986	KF297584|blaOXA-355|beta-lactamase||Acinetobacter_bereziniae|1-831|831|complete	APPK01000054.1||hypothetical_protein||Acinetobacter_bereziniae_NIPH_3|256746-255916|831|complete
83	2	0.954	0.954	APPJ01000001.1||hypothetical_protein||Acinetobacter_guillouiae_NIPH_991|17228-18073|846|complete	APOS01000038||hypothetical_protein||Acinetobacter_guillouiae_CIP_6346|15524-16369|846|complete
84	6	0.995	0.99	AP006717.1|fosB|fosfomycin_resistance_protein_FosB||Staphylococcus_haemolyticus_JCSC1435|122-541|420|complete	X54227|fosB|fosB_plasmid||Staphylococcus_epidermidis|714-1133|420|complete
86	2	0.998	0.998	AY047358|fusB|FusB||Staphylococcus_aureus|1711-2352|642|complete	JF777505|fusB|fusidic_acid_resistance_protein||Staphylococcus_epidermidis|16207-16848|642|complete
88	2	0.898	0.898	EU151753|vanSc4|VanSc4||Enterococcus_casseliflavus|4599-5663|1065|complete	AY033764|vanSc3|histidine_kinase_VanSc3||Enterococcus_casseliflavus|4604-5662|1059|complete
89	2	0.993	0.993	AF162694|vanSc|sensor-histidine_kinase_VanSc||Enterococcus_gallinarum|5878-6963|1086|complete	DQ022190|vanSc|sensor-histidine_kinase||Enterococcus_gallinarum|4672-5757|1086|complete
90	2	0.969	0.969	X51891||N-6-aminoadenine-N-methyltransferase||Saccharopolyspora_erythraea_NRRL_2338|190-1335|1146|complete	M11200|ermE2|N-6-amino_adenine-N-methyl_transferase||Saccharopolyspora_erythraea_NRRL_2338|284-1396|1113|complete
92	2	0.996	0.996	AY123251|aac6-II|aminoglycoside_6-n-acetyltransferase||Salmonella_enterica_subsp_enterica_serovar_Typhi|2951-3505|555|complete	M29695|AAC6-II|6-N-acetyltransferase||Pseudomonas_aeruginosa|707-1261|555|complete
94	2	0.988	0.988	AF441286|MUS-1|metallo-beta-lactamase||Myroides_odoratimimus|225-965|741|complete	KP658209.1|MUS-2|beta-lactamase_MUS-2||Myroides_odoratimimus|1-741|741|complete
96	10	0.951	0.924	JN173056|qnrB34|quinolone_resistance_protein_QnrB34||Citrobacter_werkmanii|39-683|645|complete	FJ981621|qnrB22|QnrB22||Citrobacter_werkmanii|1-648|648|complete
97	2	0.988	0.988	KY073238.1|qnrE1|QnrE1||Klebsiella_pneumoniae|1679-2323|645|complete	CP018961.1||fluoroquinolone_resistance_protein||Escherichia_coli|164103-163459|645|complete
98	4	0.977	0.97	NG_051536|rmtB|16S_rRNA_guanine1405-N7-methyltransferase_RmtB4||Proteobacteria|1-756|756|complete	JN968578|rmtB2|16S_rRNA_methylase||Enterobacter_cloacae|1-756|756|complete
100	2	0.998	0.998	AY232670.1|catB2|chloramphenicol_acetyltransferase||Pasteurella_multocida|4157-3525|633|complete	AF047479|-|chloramphenicol_acetyltransferase||Plasmid_NR79|5957-6589|633|complete
120	2	0.944	0.944	M97297|vanR|vanR||Enterococcus_faecium|3976-4671|696|complete	DQ018711|vanR|VanR||Paenibacillus_apiarius|1-696|696|complete
128	2	0.986	0.986	AJ244018|nimE|nitroimidazole_resistance_protein||Bacteroides_fragilis|1-458|458|3_partial	AM042593|nimE|NimE_nitroimidazole_reductase||Bacteroides_fragilis|1052-1486|435|3_partial
132	2	0.999	0.999	AY082011|vanHD|D-lactate_dehydrogenase||Enterococcus_faecium|4937-5908|972|complete	AB242319|vanHD|D-lactate_dehydrogenase||Enterococcus_raffinosus|3045-4016|972|complete
136	4	0.919	0.875	APRO01000007.1||hypothetical_protein||Acinetobacter_sp_NIPH_1867|300775-299939|837|complete	APSB01000022.1||hypothetical_protein||Acinetobacter_sp_NIPH_2100|300792-299956|837|complete
137	10	0.968	0.949	Y11068|blaFOX-3|beta-lactamase_class_C||Klebsiella_oxytoca|17-1165|1149|complete	JF896803|blaFOX-9|beta-lactamase||Klebsiella_pneumoniae|1-1149|1149|complete
138	4	0.957	0.876	AY894138|erm|erythromycin_ribosome_methylase||Streptococcus_pasteurianus|1989-2723|735|complete	AJ488494|erm|erythromycin_resistance_protein||Lactobacillus_fermentum|11504-10767|738|complete
140	69	0.896	0.85	AY553333|blaIMP-15|IMP-15||Pseudomonas_aeruginosa|114-854|741|complete	MF281100|blaIMP|subclass_B1_metallo-beta-lactamase_IMP-67||Providencia_rettgeri|1-741|741|complete
141	2	0.993	0.993	JF816544|IMP-35|metallo-beta-lactamase||Pseudomonas_aeruginosa|1-741|741|complete	KF148593|IMP-31|metallo-beta-lactamase||Pseudomonas_aeruginosa|1-738|738|complete
142	2	0.985	0.985	KF992027|blaACT-22|AmpC_beta-lactamase_blaACT-22||Enterobacter_cloacae|701-1846|1146|complete	JX440355|blaACT-12|AmpC_beta-lactamase_ACT-12||Enterobacter_cloacae|752-1897|1146|complete
143	6	0.975	0.89	FN435329|tetL|tetracycline_efflux_protein||Staphylococcus_rostri|1-1377|1377|complete	HM235948|tetL|TetL||Bacillus_sp_24|1603-2985|1383|complete
150	8	0.914	0.844	U36276|dfr2a|dihydrofolate_reductase||Escherichia_coli|717-953|237|complete	FM877478|dfrB3|dihydrofolate_reductase||Aeromonas_sobria|149-385|237|complete
151	3	0.996	0.996	AJ429132|dfr2d|dihydrofolate_reductase||Escherichia_coli|69-305|237|complete	EU339233|dfr2d|dihydrofolate_reductase_type_2||Escherichia_coli|165-401|237|complete
152	3	0.974	0.969	AF130997|vanD|D-alanineD-lactate_ligase||Enterococcus_faecium|4083-5114|1032|complete	EU999036|vanD|D-AlaD-Lac_ligase_VanD||Enterococcus_faecium|4008-5039|1032|complete
154	4	0.961	0.958	EU999036|vanHD|D-lactate_dehydrogenase_VanHD||Enterococcus_faecium|3044-4015|972|complete	AY489045|vanHD5|VanHD5||Enterococcus_faecium|3046-4017|972|complete
155	28	0.951	0.889	FJ591054|aadA1|aminoglycoside-adenyltransferase||Escherichia_coli|68-859|792|complete	NC_010643|aadA13|aminoglycoside-3-adenylyltransferase||Providencia_rettgeri|35794-34997|798|complete
156	7	0.897	0.829	AM087405|aadA6aadA10|aminoglycoside-modifying_enzyme||Pseudomonas_aeruginosa|1749-2582|834|complete	AB114632|aadA7|aminoglycoside_adenyltransferase||Vibrio_fluvialis|656-1453|798|complete
157	2	0.998	0.998	FM955585|arr-6|ADP-ribosylating_transferase||Pseudomonas_aeruginosa|1371-1823|453|complete	FM897214|arr|rifampin_ADP-ribosyl_transferase||Pseudomonas_aeruginosa|4193-4645|453|complete
161	2	0.964	0.964	CP001336.1||peptidase_M15D_vanX_D-ala-D-ala_dipeptidase||Desulfitobacterium_hafniense_DCB-2|1776505-1777113|609|complete	AP008230||hypothetical_protein||Desulfitobacterium_hafniense_Y51|4208186-4207578|609|complete
162	5	0.995	0.992	AF221900|dfrA15|dihydrofolate_reductase||Vibrio_cholerae|118-591|474|complete	AJ867237.1|dfrA15b|dihydrofolate_reductase||Salmonella_enterica_subsp_enterica_serovar_Agona|177-650|474|complete
163	4	0.995	0.992	AF174129|dfr16|dihydrofolate_reductase_Dfr16||Escherichia_coli|1352-1825|474|complete	AF077008|dhfrXVI|trimethoprim_resistant_dihydrofolate_reductase||Salmonella_enterica_subsp_enterica_serovar_Typhimurium|115-588|474|complete
164	2	1.0	1.0	Z50141|dfrD|dihydrofolate_reductase||Staphylococcus_haemolyticus|82-582|501|complete	U43152|dfrD|dihydrofolate_reductase_DHFR_L1_protein||Listeria_monocytogenes|94-582|489|complete
166	2	0.984	0.984	AJ744850|rph|aminoglycoside_phosphotransferase||Streptomyces_ribosidificus|33603-34397|795|complete	M22126|rph|aminoglycoside_phosphotransferase||Streptomyces_ribosidificus|373-1164|792|complete
167	2	0.993	0.993	AY248038|carb9|carbenicillin-hydrolyzing_beta-lactamase||Vibrio_cholerae_non-O1non-O139|2073-2939|867|complete	AF409092|carb7|carbenicillin-hydrolyzing_beta-lactamase||Vibrio_cholerae_non-O1non-O139|888-1754|867|complete
171	3	0.856	0.854	X03216.1|ermA|S-adenosyl-methionine_dependent_methylase||Staphylococcus_aureus|5282-4551|732|complete	AJ313523.1|erm33|adenine_methylase||Staphylococcus_sciuri|163-894|732|complete
173	53	0.957	0.915	DQ143913|blaVIM-12|VIM-12||Klebsiella_pneumoniae|1775-2575|801|complete	KT954134|blaVIM|carbapenem-hydrolyzing_metallo-beta-lactamase_VIM-47||Pseudomonas_aeruginosa|1-801|801|complete
176	11	0.94	0.876	AF393510|dhfr1b|dihydrofolate_reductase_type_1b||Salmonella_enterica_subsp_enterica_serovar_Typhimurium_str_DT104|14-487|474|complete	KF030794|dfrA5|DfrA5||Acinetobacter_baumannii|91-564|474|complete
177	2	0.998	0.998	DQ267940|dfrA25|dihydrofolate_reductase||Salmonella_enterica_subsp_enterica_serovar_Agona|54-512|459|complete	KX118301.1|dfrA29|dihydrofolate_reductase||Escherichia_coli|132-590|459|complete
178	6	0.918	0.861	DQ018710|vanX|VanX||Paenibacillus_thiaminolyticus|7107-7715|609|complete	DQ018711|vanX|VanX||Paenibacillus_apiarius|5166-5750|585|complete
182	10	0.976	0.894	AY115475|cmlA5|chloramphenicol_resistance_protein||uncultured_bacterium|3338-4597|1260|complete	M22614||chloramphenicol-resistance_protein_cml_plasmid||Plasmid_R26|427-1335|909|complete
189	2	0.999	0.999	AJ519683|oxa45|oxacillinase||Pseudomonas_aeruginosa|282-1076|795|complete	AM849110|blaoxa45|oxacillinase_Oxa45||Pseudomonas_aeruginosa|2553-3347|795|complete
195	2	0.998	0.998	M18967||aminoglycosidase_6-N-acetyltransferase||Plasmid_R|757-1314|558|complete	M86913|aacA|6-N-acetyltransferase||Shigella_sonnei|2775-3332|558|complete
208	53	0.91	0.853	AY743435|blaMIR-3|class_C_beta-lactamase_MIR-3||Enterobacter_cloacae|14-1159|1146|complete	KM087833|blaACT-30|class_C_beta-lactamase||Enterobacter_cloacae|1-1146|1146|complete
213	2	0.966	0.966	KT959105|blaOXA-436|OXA-436||Citrobacter_freundii|2415-3212|798|complete	KX828709.1|blaOXA|OXA-48_family_carbapenem-hydrolyzing_class_D_beta-lactamase_OXA-535||Shewanella_sp|1-798|798|complete
214	6	0.871	0.779	GU565967.1|aacA-aphD|aminoglycoside_resistance_protein||Staphylococcus_aureus|26419-24980|1440|complete	AY701528.1||bifunctional_aminoglycoside_modifying_enzyme||Campylobacter_jejuni|9696-10589|894|complete
215	12	0.98	0.908	KX139523.1|mecA|penicillin_binding_protein_2a||Staphylococcus_aureus|1-2007|2007|complete	AB546780|mecAv|penicillin-binding_protein_2_homolog_MecAv||Staphylococcus_vitulinus|9785-7779|2007|complete
216	5	0.966	0.934	Y13094|mecA|MecA_protein||Staphylococcus_sciuri|2045-4045|2001|complete	AY820253|mecA|PBP2a-like_protein||Staphylococcus_sciuri|20-2017|1998|complete
217	19	0.973	0.891	DQ112222|blaOXA-2|OXA-2||Achromobacter_denitrificans|1567-2394|828|complete	AY289608|oxa-53|OXA-53_beta-lactamase||Salmonella_enterica_subsp_enterica_serovar_Agona|617-1444|828|complete
218	5	0.973	0.926	AY139598|oxa|beta-lactamase||uncultured_bacterium|1487-2287|801|complete	AF317511|blaOXA|OXA-like_protein||Pseudomonas_aeruginosa|2371-3171|801|complete
219	15	0.976	0.943	AM990992.1||TetM_protein||Staphylococcus_aureus_subsp_aureus_ST398|1003680-1001761|1920|complete	JN846696|tetM|TetM_protein||Clostridioides_difficile|237-2156|1920|complete
220	4	0.993	0.98	L09756|tet|tet||Listeria_monocytogenes|447-2372|1926|complete	AY534326|tetS|tetracycline_resistance_protein||Streptococcus_intermedius|488-2422|1935|complete
221	2	0.996	0.996	L42817||rRNA_methyltransferase||Bacteroides_thetaiotaomicron|202-936|735|complete	M15332||rRNA_methyltransferase||Lysinibacillus_sphaericus|672-1406|735|complete
222	3	0.946	0.894	JX101693.1|catB3|CatB3_chloramphenicol_acetyltransferase||Enterobacter_cloacae|58201-58833|633|complete	EU935739|catB4|chloramphenicol_acetyltransferase||Escherichia_coli|59054-59602|549|complete
223	2	0.987	0.987	APRR01000006.1||hypothetical_protein||Acinetobacter_sp_NIPH_1847|288976-288119|858|complete	APSA01000003.1||hypothetical_protein||Acinetobacter_sp_NIPH_3623|159906-160763|858|complete
227	2	0.871	0.871	M74717.1|lrm|lincomycin_resistance_methylase||Streptomyces_lividans|40-822|783|complete	AJ223970.1|srmA|mono-methyl_transferase||Streptomyces_ambofaciens|21-800|780|complete
228	11	0.988	0.947	HG530658|blaAcc-1|AmpC_beta-lactamase||Escherichia_coli_R178|82647-83819|1173|complete	MG028657|blaACC|cephalosporin-hydrolyzing_class_C_beta-lactamase_ACC-7||Hafnia_alvei|1-1173|1173|complete
230	3	0.993	0.988	M17808||clindamycin_resistance_determinant_ermFS_plasmid||Bacteroides_fragilis|1204-2004|801|complete	M62487|ermFU|methyltransferase||Bacteroides_fragilis|271-1071|801|complete
240	8	0.861	0.77	NG_049984|blaSGM|class_A_beta-lactamase_SGM-2||Sphingobium_japonicum|101-1030|930|complete	NG_049987|blaSGM|class_A_beta-lactamase_SGM-5||Sphingobium_sp_AP49|101-1081|981|complete
244	9	0.988	0.94	HQ157204|blaP1b|PSE-1CARB-2_carbenicillinase||Pseudomonas_aeruginosa|747-1613|867|complete	AF030945|CARB-6|class_A_beta-lactamase||Vibrio_cholerae|96-962|867|complete
245	7	0.963	0.858	U50278|imiA|IMI-1||Enterobacter_cloacae|1264-2142|879|complete	KP081315.1|blaIMI-8|beta-lactamase_IMI-8||Enterobacter_cloacae|1-879|879|complete
247	13	0.914	0.85	AF189299||class_B_carbapenemase_BlaB-3||Elizabethkingia_meningoseptica|1-750|750|complete	AF189305||class_B_carbapenemase_BlaB-8||Elizabethkingia_meningoseptica|1-747|747|complete
248	3	0.991	0.987	EF595959|blaB-13|class_B_carbapenemase||Elizabethkingia_meningoseptica|1-750|750|complete	AF162284|blaB3|beta_lactamase_BlaB3||Elizabethkingia_meningoseptica|1-750|750|complete
249	14	0.997	0.976	KP347127|mcr-1|phosphoethanolamine_transferase||Escherichia_coli|22413-24038|1626|complete	MF176238.1|mcr-1|phosphoethanolamine_transferase||Moraxella_sp_MSG13-C03|1-1626|1626|complete
250	3	0.908	0.855	MF176239.1|mcr-2|phosphoethanolamine_transferase||Moraxella_pluranimalium|1-1617|1617|complete	MF176240.1|mcr-6|phosphoethanolamine_transferase||Moraxella_sp_MSG47-C17|1-1617|1617|complete
251	77	0.95	0.873	DQ351241.1|qnrB1|QnrB1||Klebsiella_pneumoniae|37-681|645|complete	KF443075|qnrB73|quinolone_resistance_protein_B73||Citrobacter_europaeus|1-645|645|complete
252	3	0.968	0.938	U35036|cat|chloramphenicol_acetyltransferase||Staphylococcus_aureus|1167-1814|648|complete	AF507977.1||chloramphenicol_acetyltransferase||Enterococcus_faecium|17464-18111|648|complete
253	3	0.982	0.977	X02529||unnamed_protein_product_plasmid||Staphylococcus_aureus|2267-2914|648|complete	X92945.2||chloramphenicol_acetyltransferase||Enterococcus_faecalis|9582-8935|648|complete
254	10	0.995	0.988	AM040708|dhfrXII|dihydrofolate_reductase||Escherichia_coli|269-766|498|complete	KJ568502|dfrA12|dihydrofolate_reductase||Aeromonas_caviae|99-596|498|complete
255	7	0.957	0.928	FM957884|dfrA22|dihydrofolate_reductase_type_A22||uncultured_bacterium|88-585|498|complete	Z50802|dfrxiii|dihydrofolate_reductase||Escherichia_coli|718-1215|498|complete
256	3	0.967	0.936	AY082011|vanD|D-alanineD-lactate_ligase||Enterococcus_faecium|5901-6932|1032|complete	AY489045|vanD5|VanD5||Enterococcus_faecium|4010-5041|1032|complete
257	3	0.991	0.985	AB211959|neoP|aminoglycoside_N-acetyltransferase||Streptomyces_fradiae|31612-30749|864|complete	M55426|aacC8|aminoglycoside_acetyltransferase||Streptomyces_fradiae|466-1326|861|complete
258	2	0.994	0.994	X15100||unnamed_protein_product||Clostridioides_difficile|91-729|639|complete	U15027|catP|CatP||Clostridium_perfringens|2953-3576|624|complete
260	2	0.928	0.928	AY033764|vanRc3|response_regulator_VanRc3||Enterococcus_casseliflavus|3846-4541|696|complete	EU151753|vanRc4|VanRc4||Enterococcus_casseliflavus|3848-4543|696|complete
266	20	0.997	0.993	AF445082|aacA4|aminoglycoside_6-N-acetyltransferase||Acinetobacter_baumannii|2789-3343|555|complete	AY136758|aac6-Ib|aminoglycoside_6-N-acetyltransferase_type_Ib11||Salmonella_enterica_subsp_enterica_serovar_Typhimurium|378-947|570|complete
267	3	0.821	0.758	EU408350.1|blaLRA-9|LRA-9||uncultured_bacterium_BLR9|12585-11680|906|complete	EU408348|blaLRA-3|LRA-3||uncultured_bacterium_BLR3|1244-2152|909|complete
270	7	0.992	0.98	DQ823382|vgaALC|lincosamide-streptogramin_A_resistance_protein||Staphylococcus_haemolyticus|1-1569|1569|complete	FN546261|vgaA|ABC_transporter||Staphylococcus_aureus|1766-3334|1569|complete
272	26	0.927	0.859	Z30177||beta-lactamase_OXY-1-1||Klebsiella_oxytoca|349-1224|876|complete	AF491278|bla|class_A_beta-lactamase||Klebsiella_spallanzanii|184-1050|867|complete
273	44	0.923	0.859	KF203099|blaOXA-325|beta-lactamase_OXA-325||Acinetobacter_calcoaceticus|1-822|822|complete	APQP01000003.1||hypothetical_protein||Acinetobacter_pittii_ATCC_19004_CIP_7029|306252-307073|822|complete
274	3	0.843	0.818	EF126059||L1_beta-lactamase||Stenotrophomonas_maltophilia|1-870|870|complete	AJ272109|blaL1|metallo_beta-lactamase||Stenotrophomonas_maltophilia|1-888|888|complete
275	3	0.878	0.844	LLLC01000048.1||aminoglycoside_N-acetyltransferase_AAC3-IIIb||Pseudomonas_aeruginosa|1171-353|819|complete	L06161|aac3-IIIc|aminoglycoside_3-N-acetyltransferase||Pseudomonas_aeruginosa|106-945|840|complete
276	18	0.987	0.84	JQ794607|dfrA1|dihydrofolate_reductase||Salmonella_enterica_subsp_enterica_serovar_Weltevreden|59-532|474|complete	AJ400733|dfr1|dihydrofolate_reductase||Campylobacter_jejuni|22-585|564|complete
277	3	0.987	0.978	FN812951|dfrK|dihydrofolate_reductase||Staphylococcus_aureus|1-492|492|complete	FM207105|dfrK|dihydrofolate_reductase||Staphylococcus_aureus|2788-3279|492|complete
278	152	0.974	0.86	X91840|blaCMY-2|extended_spectrum_beta-lactamase||Klebsiella_pneumoniae|1924-3069|1146|complete	MF543129.1|ampC|beta-lactamase||Citrobacter_freundii|3629-2484|1146|complete
279	65	0.992	0.868	AF252622|blaCTX-M-14|beta-lactamase_CTX-M-14||Escherichia_coli|1741-2616|876|complete	KY786032|blaCTX-M|class_A_extended-spectrum_beta-lactamase_CTX-M-199||Escherichia_coli|1-876|876|complete
280	2	0.997	0.997	DQ246438|vanH|VanH||Amycolatopsis_coloradensis|124-1179|1056|complete	AY618461|vanH|D-lactate_dehydrogenase||Amycolatopsis_coloradensis|1-714|714|5_partial
281	3	0.881	0.834	AY926880.2|vanY|DD-carboxypeptidase||Paenibacillus_thiaminolyticus|5831-6721|891|complete	M97297|vanY|vanY||Enterococcus_faecium|9052-9963|912|complete
286	3	0.915	0.872	NG_054654|ant3-IIc|aminoglycoside_nucleotidyltransferase_ANT3-IIc||Acinetobacter|101-889|789|complete	APOM01000001.1||hypothetical_protein||Acinetobacter_parvus_DSM_16617_CIP_108168|41033-40254|780|complete
287	5	0.903	0.822	HQ586946|amph|adenylate_kinase||Aeromonas_hydrophila|1-795|795|complete	KX827604.1|blaOXA-427|class_D_beta-lactamase_OXA-427||Enterobacter_cloacae|1-795|795|complete
288	3	0.888	0.789	GU002295||B3_beta-lactamase||Pseudomonas_otitidis|97-917|821|3_partial	AB858498|blaPAM-1|PAM-1_metallo-beta-lactamase-1||Pseudomonas_alcaligenes|1-864|864|complete
291	4	0.973	0.956	KX620467|blaFRI|carbapenem-hydrolyzing_class_A_beta-lactamase_FRI-2||Enterobacter_asburiae|1-885|885|complete	LC178555.1|blaFRI-4|carbapenem-hydrolyzing_beta-lactamase_FRI-4||Enterobacter_asburiae|1-885|885|complete
293	46	0.957	0.887	JF265068.1|adc30|blaADC30||Acinetobacter_baumannii|955-2106|1152|complete	AM283518.1|adc-23|ADC-23_protein||Acinetobacter_pittii|1-1152|1152|complete
294	5	0.922	0.869	MK134376.1|tetX|FAD_dependent_oxidoreductase||Escherichia_coli|1482-325|1158|complete	MK134375.1|tetX|Tetracycline_resistance_protein||Acinetobacter_baumannii|6174-7340|1167|complete
295	5	0.933	0.883	AY664504|blaOXA-60b|OXA-60b_oxacillinase||Ralstonia_pickettii|1-816|816|complete	CP010800||beta-lactamase||Ralstonia_mannitolilytica|790536-791351|816|complete
296	190	0.985	0.852	HM570036|blaOXA-180|beta-lactamase_OXA-180||Acinetobacter_baumannii|1-825|825|complete	KX599404|blaOXA|carbapenem-hydrolyzing_class_D_beta-lactamase_OXA-527||Acinetobacter_sp_MRSN7700|1-825|825|complete
297	18	0.903	0.869	KC771279|blaOXA-278|OXA-278_carbapenemase||Acinetobacter_schindleri|1-831|831|complete	HQ122933|blaOXA-134a|carbapenem-hydrolyzing_class_D_beta-lactamase_OXA-134a||Acinetobacter_lwoffii|1-822|822|complete
298	15	0.938	0.872	AY739646|bla-OXA-72|carbapenem-hydrolyzing_beta-lactamase_OXA-72||Acinetobacter_baumannii|1-828|828|complete	KC479325|blaOXA-255|beta-lactamase_OXA-255||Acinetobacter_pittii|669-1496|828|complete
299	8	0.983	0.89	AF118110.1|cfxA2|class_A_beta-lactamase_CFXA2_precursor||Prevotella_intermedia|1037-72|966|complete	GQ342996||CfxA6_beta-lactamase||uncultured_organism|798-1793|996|complete
300	17	0.963	0.895	AB126604|dfrA17|DHFRXVII||Salmonella_enterica_subsp_enterica_serovar_Enteritidis|98-571|474|complete	AJ884724|dfrA7|trimethoprim-resistant_dihydrofolate_reductase||Escherichia_coli|119-592|474|complete
301	6	0.951	0.853	ACWO01000079||glutathione_transferase_fosA||Klebsiella_sp_4_1_44FAA|14150-14569|420|complete	AGDM01000012||glutathione_transferase_fosA||Raoultella_ornithinolytica_10-5246|38886-39305|420|complete
302	4	0.961	0.887	KR610408|cfrB|chloramphenicol_fluorphenicol_resistance_protein||Enterococcus_faecium|4995-6044|1050|complete	CP006845.1||chloramphenicolflorfenicol_resistance_protein||Bacillus_amyloliquefaciens_CC178|539696-540745|1050|complete
303	13	0.979	0.9	AB187515|qnr|Qnr||Shigella_flexneri|9737-10393|657|complete	HQ631376||quinolone_resistance_protein||Aeromonas_hydrophila|1-657|657|complete
304	3	0.941	0.883	NG_050561.1|kamB|16S_rRNA_adenine1408-N1-methyltransferase_KamB||Streptoalloteichus_tenebrarius|101-748|648|complete	NG_050562|kamB|16S_rRNA_adenine1408-N1-methyltransferase_KamB||Streptoalloteichus_hindustanus|101-748|648|complete
305	2	0.893	0.893	X53797|IIH-CAT|chloramphenicol_acetyltransferase||Haemophilus_influenzae|134-775|642|complete	X53796.1|II-CAT|chloramphenicol_acetyltransferase||Escherichia_coli_K-12|187-828|642|complete
306	2	0.858	0.858	FR772051|vgaE|ABC_transporter||Staphylococcus_aureus_subsp_aureus_ST398|8741-10315|1575|complete	KF540226.1|vgaE|ABC_transporter||Staphylococcus_cohnii|5144-3570|1575|complete
308	2	0.899	0.899	AB242319|vanSD|histidine_protein_kinase||Enterococcus_raffinosus|689-1834|1146|complete	EU999036|vanSD|histidine_protein_kinase_VanSD||Enterococcus_faecium|689-1390|702|complete
309	3	0.898	0.872	AP008230||hypothetical_protein||Desulfitobacterium_hafniense_Y51|4204918-4204091|828|complete	NZ_AGAF01000127|vanW|glycopeptide_resistance_accessory_protein_VanW||Desulfosporosinus_sp_OT|5253-4429|825|complete
310	14	0.934	0.897	X57102|cphA|beta-lactamase||Aeromonas_hydrophila|148-912|765|complete	AY261376|cphA|class_B_beta-lactamase||Aeromonas_salmonicida|1-765|765|complete
311	4	0.923	0.904	AJ971089|mefI|macrolide-efflux_protein_I||Streptococcus_pneumoniae|22687-23904|1218|complete	AF227520|mefA|macrolide-efflux_protein_A||Streptococcus_pneumoniae|3254-4471|1218|complete
312	28	0.982	0.908	KM087854|blaDHA-14|class_C_beta-lactamase||Morganella_morganii|1-1140|1140|complete	KM087852|blaDHA-16|class_C_beta-lactamase||Morganella_morganii|1-1140|1140|complete
313	3	0.923	0.91	M19530||beta-lactamase_II_precursor_EC_3526||Bacillus_cereus|416-1186|771|complete	NG_047224|bla2|BcII_family_subclass_B1_metallo-beta-lactamase||Bacillus|101-874|774|complete
314	84	0.947	0.874	QIXO01000012.1||class_A_beta-lactamase||Klebsiella_variicola|31069-30209|861|complete	FJ755841||beta-lactamase||Klebsiella_pneumoniae|1-846|846|complete
315	9	0.966	0.927	EU151760|vanXYc23|VanXYc23||Enterococcus_casseliflavus|1078-1650|573|complete	EU151753|vanXYc4|VanXYc4||Enterococcus_casseliflavus|1078-1650|573|complete
316	3	0.958	0.916	U12338|aacC1oraacC-A1|aminoglycoside-3-acetyltransferase_AAC-3-Ia||Pseudomonas_aeruginosa|5056-5520|465|complete	AJ877225|aac3-I|aminoglycoside_acetyltransferase||Pseudomonas_aeruginosa|5757-5293|465|complete
317	3	0.963	0.929	X92946|str|streptomycin_adenylase||Lactococcus_lactis_subsp_lactis_K214|18908-18060|849|complete	AM296544.1|cds10|truncated_streptomycin_resistance_protein||Enterococcus_faecium|8084-8647|564|3_partial
318	2	0.923	0.923	GQ337064|aac6-33|AaC6-33||Pseudomonas_aeruginosa|1203-1757|555|complete	AY289608|aac6-I30|6-N-aminoglycoside_acetyltransferase||Salmonella_enterica_subsp_enterica_serovar_Agona|1524-2078|555|complete
319	2	0.914	0.914	AB522970|fosA3|fosfomycin_resistance_protein_FosA3||Escherichia_coli|1143-1559|417|complete	AB908992|FosA4|fosfomycin_resistance_glutathione_S-transferase||Escherichia_coli|1-417|417|complete
320	3	0.9	0.89	M55520|grm|gentamicin_resistance_methylase||Micromonospora_echinospora|125-949|825|complete	NG_050600.1|sgm|Sgm_family_16S_rRNA_guanine1405-N7-methyltransferase||Micromonospora_zionensis|101-925|825|complete
321	3	0.94	0.916	FJ905898.1|dfr6|dihydrofolate_reductase||Vibrio_cholerae|329-802|474|complete	Z86002.1|dfrVI|dihydrofolate_reductase||Proteus_mirabilis|336-809|474|complete
322	2	0.906	0.906	AY033764|vanTc3|serine_racemase_VanTc3||Enterococcus_casseliflavus|1644-3746|2103|complete	EU151753|vanTc4|VanTc4||Enterococcus_casseliflavus|1647-3749|2103|complete
323	2	0.907	0.907	HE993884|blaZ|Beta-lactamase||Staphylococcus_xylosus|11937-11086|852|complete	FR823292|blaZ|beta_lactamase_protein_BlaZ||Staphylococcus_aureus|1647-796|852|complete
324	2	0.858	0.858	AY271782|vanG|D-AlaD-Ser_ligase||Enterococcus_faecalis|21049-22098|1050|complete	FJ872410|vanG2|VanG2||Enterococcus_faecalis|39328-40377|1050|complete
325	15	0.961	0.895	AM889122|tetOW|mosaic_tetracycline_resistance_protein||Bifidobacterium_thermophilum|199-2087|1889|3_partial	AY049983|tetW|ribosomal_protection_tetracycline_resistance_protein||Trueperella_pyogenes|8309-10228|1920|complete
326	8	0.944	0.888	JQ396379.1|OXA-185|oxacillinase||Campylobacter_jejuni|1-747|747|complete	KR061496.1|blaOXA|oxacillinase_OXA-447||Campylobacter_jejuni|1-774|774|complete
327	180	0.993	0.949	FJ668814|blaCTX-M|beta-lactamase_SHV-1||Klebsiella_pneumoniae|77-937|861|complete	AM922306|blaSHV-100|beta-lactamase||Klebsiella_pneumoniae|1-900|900|complete
328	8	0.98	0.942	DQ058661|qnrA3|quinolone_resistance_determinant_QnrA3||Shewanella_algae|1-657|657|complete	AY675584|qnr|Qnr||Klebsiella_oxytoca|1-657|657|complete
329	7	0.963	0.93	AJ251239.1|fonA-1|class_A_beta-lactamase_FONA-1||Serratia_fonticola|1054-1941|888|complete	AB003148|ampA|class_A_beta-lactamase_SFO-1_precursor||Enterobacter_cloacae|1418-2305|888|complete
330	8	0.979	0.943	AY302757|blaPLA1a|beta-lactamase||Raoultella_planticola_ATCC_33531|187-1062|876|complete	AY307387|blaORN1b|beta-lactamase||Raoultella_ornithinolytica|170-1045|876|complete
331	6	0.968	0.945	AF099140|ereA2|erythromycin_esterase||Providencia_stuartii|137-1363|1227|complete	AY183453.1|ereA|erythromycin_esterase||Escherichia_coli|2730-3950|1221|complete
332	5	0.958	0.931	AM180068|mphC|macrolide_2-phosphotransferase||Staphylococcus_xylosus|1-900|900|complete	AB013298.1||MphBM||Staphylococcus_aureus|2296-3195|900|complete
333	3	0.944	0.929	CP001336||D-alanineD-alanine_ligase||Desulfitobacterium_hafniense_DCB-2|1779555-1780580|1026|complete	AP008230||hypothetical_protein||Desulfitobacterium_hafniense_Y51|4203951-4202890|1062|complete
334	6	0.964	0.941	KY363207.1|blaARL|beta-lactamase_ARL-2||Staphylococcus_arlettae|2237-3085|849|complete	KY363215.1|blaARL|beta-lactamase_ARL-1||Staphylococcus_arlettae|79489-80337|849|complete
335	3	0.942	0.896	AB971834|aac6-Iam|aminoglycoside_6-N-acetyltransferase||Stenotrophomonas_maltophilia_K279a|1-462|462|complete	AB894482.1|aac6-Iak|aminoglycoside_6-N-acetyltransferase||Stenotrophomonas_maltophilia|35500-35039|462|complete
336	3	0.942	0.92	M85195|fos|fosfomycin-resistance_protein||Serratia_marcescens|296-721|426|complete	EU487198|fosA2|FosA2||Enterobacter_cloacae|217-642|426|complete
337	11	0.976	0.934	L29638|vanC-2|ligase||Enterococcus_casseliflavus|33-1085|1053|complete	EU151753|vanC4|VanC4||Enterococcus_casseliflavus|29-1081|1053|complete
338	2	0.942	0.942	AM932669|blaOXA-129|OXA-129_beta-lactamase||Salmonella_enterica_subsp_enterica_serovar_Bredeney|699-1502|804|complete	AF347074|blaOXA-5|beta-lactamase_OXA-5||Pseudomonas_aeruginosa|1661-2464|804|complete
339	2	0.913	0.913	AY453161|bla1|beta-lactamase_I||Bacillus_anthracis|501-1430|930|complete	X06599||unnamed_protein_product||Bacillus_cereus|273-1193|921|complete
340	3	0.963	0.928	AF133140|tetG|tetracycline_resistance_protein||Pseudomonas_sp|757-1932|1176|complete	AF133139|tetG|tetracycline_resistance_protein||Pseudomonas_sp|1104-2279|1176|complete
341	3	0.971	0.944	DQ836009.1|linG|LinG_lincosamide_nucleotidyltransferase||Salmonella_enterica_subsp_enterica_serovar_Stanley|1310-2131|822|complete	AJ561197|linF|LinF_protein||Escherichia_coli|1321-2142|822|complete
342	2	0.812	0.812	JN086160||beta-lactamase||uncultured_bacterium|2407-1583|825|complete	JF268688.1|blaOXA-209|beta-lactamase_OXA-209||Riemerella_anatipestifer|6232-5408|825|complete
343	3	0.954	0.909	GU441460||beta-lactamase_blaTLA-1||Escherichia_coli|3220-4125|906|complete	AP014611.1||beta-lactamase_blaTLA-3||Serratia_marcescens|150153-149224|930|complete
344	2	0.937	0.937	AP014611|aac6-Ian|aminoglycoside_6-N-acetyltransferase||Serratia_marcescens|26690-26118|573|complete	NG_052170|aac6-Ian|aminoglycoside_N-acetyltransferase_AAC6-Ian||Pseudochrobactrum_sp_AO18b|101-673|573|complete
345	2	0.942	0.942	U35369|vanYB|DD-carboxypeptidase||Enterococcus_faecalis|2359-3165|807|complete	AY655721|vanYB|VanYB||Enterococcus_faecium|2245-3051|807|complete
346	5	0.971	0.93	FR821779.1|mecA|beta-lactam-inducible_penicillin-binding_protein||Staphylococcus_aureus_subsp_aureus_LGA251|37678-35681|1998|complete	KF955540|mecC2|beta-lactam-inducible_penicillin-binding_protein||Staphylococcus_saprophyticus|436-2433|1998|complete
347	2	0.926	0.926	FFFO01000009.1|fosX|Fosfomycin_resistance_protein_fosX||Listeria_monocytogenes|81761-82162|402|complete	AL591981|lmo1702|lmo1702||Listeria_monocytogenes_EGD-e|12900-12499|402|complete
348	2	0.955	0.955	FJ872411|vanE|VanE||Enterococcus_faecalis|39736-40794|1059|complete	AF136925|vanE|D-alanine-D-serine_ligase||Enterococcus_faecalis|1-604|604|5_and_3_partial
349	212	0.994	0.976	FJ560503||TEM_beta_lactamase||Klebsiella_pneumoniae|1-861|861|complete	JN935136||beta-lactamase_TEM_194||Acinetobacter_baumannii|1-861|861|complete
350	133	0.977	0.952	AP003139|blaZ|beta-lactamase||Staphylococcus_aureus_subsp_aureus_N315|8790-7945|846|complete	NZ_AJGE01000047|blaZ|penicillin-hydrolyzing_class_A_beta-lactamase_BlaZ||Staphylococcus_aureus|72871-72026|846|complete
351	34	0.996	0.974	AY034847|KPC-2|carbapenemase||Klebsiella_pneumoniae|6-887|882|complete	KU985429|blaKPC|carbapenem-hydrolyzing_class_A_beta-lactamase_KPC-34||Klebsiella_pneumoniae|1-906|906|complete
352	33	0.993	0.979	FJ666066||class_C_beta-lactamase_PDC-3||Pseudomonas_aeruginosa|1-1194|1194|complete	KR057760.1||AmpC||Pseudomonas_aeruginosa|1-1104|1104|5_partial
353	33	0.997	0.983	AF071413||Sul1_dihydropteroate_synthase||Escherichia_coli|6700-7539|840|complete	DQ914960|sul1|dihydropteroate_synthase||Pseudomonas_aeruginosa|5778-6659|882|complete
354	32	0.987	0.979	KJ934266|blaACARB-18|beta-lactamase_CARB-18||Vibrio_parahaemolyticus|1-852|852|complete	CP007005||Beta-lactamase||Vibrio_parahaemolyticus_UCM-V493|1250265-1251203|939|complete
355	28	0.986	0.961	AF205943|blaoxa-10|oxacillinase||Escherichia_coli|7512-8312|801|complete	X75562|OXA-7|beta_lactamase_OXA-7||Escherichia_coli|135-935|801|complete
356	27	0.997	0.995	HM370522||beta-lactamase_blaGES-1||Acinetobacter_baumannii|1-864|864|complete	JQ772478||GES-like_beta-lactamase||uncultured_bacterium|141-1004|864|complete
357	27	0.995	0.976	AY795964|blaOXA-23|beta-lactamase_OXA-23||Acinetobacter_baumannii|86-907|822|complete	EU571228|blaOXA-133|beta-lactamase_OXA-23||Acinetobacter_radioresistens|823-1644|822|complete
358	24	0.997	0.982	FN396876|blaNDM-1|metallo-beta-lactamase||Klebsiella_pneumoniae|3219-2407|813|complete	KY503030|blaNDM|subclass_B1_metallo-beta-lactamase_NDM-18||Escherichia_coli|1-828|828|complete
359	20	0.994	0.987	AF078527|aadB|aadB_transferase||Pseudomonas_aeruginosa|3770-4303|534|complete	AY139599|aadB|aminoglycoside-2-adenylyltransferase||uncultured_bacterium|107-640|534|complete
360	20	0.997	0.982	KT862782|optrA|phenicol_and_oxazolidinone_resistance_protein||Enterococcus_faecalis|10981-12948|1968|complete	KT892063|optrA|ABC_transporter_ATP-binding_protein||Enterococcus_faecium|105-2072|1968|complete
361	19	0.997	0.99	AY034138|sulII|dihydropteroate_synthase||Vibrio_cholerae_MO10|16844-16029|816|complete	AY524415|sulII|dihydropteroate_synthase_type_II||Salmonella_enterica_subsp_enterica_serovar_Typhimurium|4080-4895|816|complete
362	18	0.908	0.805	FM164392|tetOW32O|tetracycline_resistance_protein||Streptococcus_suis|1-1920|1920|complete	Y07780|tetO|tetO||Streptococcus_pneumoniae|125-2044|1920|complete
363	15	0.995	0.988	JN899585|ermB|rRNA_methylase||Enterococcus_faecium|275-1012|738|complete	K00551||adenine_methylase_plasmid||Plasmid_pAM77|318-1055|738|complete
364	14	0.998	0.997	AF324833.1|bla|extended_spectrum_beta-lactamase_VEB-1a||Pseudomonas_aeruginosa|1-900|900|complete	EF136375|blaVEB-4|extended-spectrum_beta-lactamase_VEB-4||Proteus_mirabilis|1-900|900|complete
365	14	0.994	0.984	EU086830|OXA-136|class_D_beta-lactamase||Brachyspira_pilosicoli_WesB|89-898|810|complete	AY619003|oxa-63|class_D_beta-lactamase||Brachyspira_pilosicoli|704-1510|807|complete
366	12	0.991	0.974	V00359||unnamed_protein_product||Escherichia_coli|1162-1977|816|complete	EU287476|aph|aminoglycoside_phosphotransferase||Proteus_mirabilis|8968-9783|816|complete
367	11	0.991	0.98	AB087231|cfiA6|metallo-beta-lactamase||Bacteroides_fragilis|1-750|750|complete	AB087229|cfiA4|metallo-beta-lactamase||Bacteroides_fragilis|1-750|750|complete
368	10	0.992	0.958	M13761|mls|macrolide-lincosamide-streptogramin_B-resistance_protein||Bacillus_subtilis|1453-2187|735|complete	Y09003|ermC|adenine_methylase||Staphylococcus_hyicus|189-923|735|complete
369	10	0.994	0.978	HQ170510|blaOXA-1|beta-lactamase_OXA-1||Aeromonas_allosaccharophila|1215-2045|831|complete	AY237830||OXA-47||Klebsiella_pneumoniae|1-831|831|complete
370	10	0.992	0.987	AY306130|blaOXA-50a|oxacillinase||Pseudomonas_aeruginosa|1-789|789|complete	LLNM01000004.1||OXA-50_family_oxacillin-hydrolyzing_class_D_beta-lactamase_OXA-485||Pseudomonas_aeruginosa|98466-97678|789|complete
371	9	0.997	0.996	KR061502.1|blaOXA|oxacillinase_OXA-450||Campylobacter_coli|1-774|774|complete	CP023866.1||OXA-61_family_class_D_beta-lactamase_OXA-460||Campylobacter_jejuni|651046-651807|762|complete
372	8	0.981	0.964	X51534||unnamed_protein_product||Enterobacter_cloacae|91-951|861|complete	X13543.1||unnamed_protein_product_plasmid||Plasmid_pWP113a|186-1046|861|complete
373	8	0.962	0.953	APON01000041.1||hypothetical_protein||Acinetobacter_johnsonii_CIP_646|10444-11268|825|complete	KF203108|blaOXA-334|beta-lactamase_OXA-334||Acinetobacter_johnsonii|1-825|825|complete
374	8	0.985	0.978	AJ295344|blaOCH-6|beta-lactamase_class_C||Ochrobactrum_anthropi|1-1173|1173|complete	AJ295341|blaOCH-3|beta-lactamase_class_C||Ochrobactrum_anthropi|1-1173|1173|complete
375	7	0.998	0.994	AY665723|blaOXA-58|OXA-58||Acinetobacter_baumannii|4143-3301|843|complete	KU726870|blaOXA|OXA-58_family_carbapenem-hydrolyzing_class_D_beta-lactamase_OXA-512||Acinetobacter_baumannii|1-843|843|complete
376	7	0.995	0.991	L13472|cepA|cephalosporinase||Bacteroides_fragilis|436-1338|903|complete	U05885|cepA-44|beta-lactamase||Bacteroides_fragilis|557-1459|903|complete
377	7	0.985	0.979	AJ536089.1|bla|class_A_beta-lactamase||Atlantibacter_hermannii|1-873|873|complete	AJ536092.1|bla|class_A_beta-lactamase||Atlantibacter_hermannii|1-873|873|complete
378	7	0.995	0.988	AF139725|satG|SatG_protein||Enterococcus_faecium|39-683|645|complete	AY043213|vatE|streptogramin_A_acetyltransferase||Enterococcus_faecium|1-645|645|complete
379	7	0.995	0.986	AJ517790|tetAA|tetracycline_resistance_protein||Aeromonas_salmonicida|7230-8429|1200|complete	AF534183.1|tetA|tetracycline_resistance_protein_efflux||Shigella_sonnei|2971-4245|1275|complete
380	6	0.997	0.994	AF135373|blaCARB-5|class_A_beta-lactamase_blaCARB-5||Acinetobacter_calcoaceticus_subsp_anitratus|12-908|897|complete	EU850412||RTG-4||Acinetobacter_baumannii|2270-3166|897|complete
381	6	0.998	0.996	AB366441|strA|streptomycin_phosphotransferase||Salmonella_enterica_subsp_enterica_serovar_Dublin|22458-23261|804|complete	M28829||Sm_resistance_protein_A||Escherichia_coli|63-866|804|complete
382	6	0.999	0.999	MF543359.1|mcr-4|MCR-4||Salmonella_sp|7433-5808|1626|complete	MG026621.1|mcr-4|phosphoethanolamine_transferase_MCR-43||Enterobacter_cloacae|1-1626|1626|complete
383	5	0.998	0.997	AP000342|tetA|tetracycline_resistance_protein||Shigella_flexneri_2b|41538-42743|1206|complete	AJ277653|tetA|TetA_protein||Escherichia_coli|4551-5756|1206|complete
384	5	0.986	0.973	Z21523|TetAQ2|TetAQ2_protein||Bacteroides_fragilis|362-2287|1926|complete	L33696|tetQ|tetQ||Prevotella_ruminicola|825-2750|1926|complete
385	5	0.992	0.99	AF263519|aacA29a|6-N-aminoglycoside_acetyltransferase_type_I||Pseudomonas_aeruginosa|1403-1798|396|complete	AY139599|aacA29b|aminoglycoside-6N-acetyltransferase||uncultured_bacterium|768-1148|381|complete
386	5	0.999	0.998	FJ474091|strB|streptomycin_resistance_protein_B||Escherichia_coli|264-1100|837|complete	AB109805|strB|aminoglycoside_phosphotransferase||Actinobacillus_pleuropneumoniae|2674-3510|837|complete
387	5	0.982	0.96	X07753||unnamed_protein_product||Acinetobacter_baumannii|103-882|780|complete	AJ627643|aphA6|aminoglycoside_3-phosphotransferase||Alcaligenes_faecalis|4934-5713|780|complete
388	5	0.998	0.998	KF481967|blaSME-4|beta-lactamase_SME-4||Serratia_marcescens|1-885|885|complete	AF275256||carbapenem-hydrolyzing_class_A_beta-lactamase_Sme-2||Serratia_marcescens|1-885|885|complete
389	5	0.987	0.98	AF231986|floR|florfenicol_exporter||Escherichia_coli|3308-4522|1215|complete	AF071555||unknown||Salmonella_enterica_subsp_enterica_serovar_Typhimurium_str_DT104|4445-5659|1215|complete
390	5	0.998	0.997	AB263754|qepA|quinolone_efflux_pump||Escherichia_coli|8587-7052|1536|complete	JQ064560|qepA3|quinolone_efflux_pump||Klebsiella_aerogenes|1-1536|1536|complete
391	4	0.982	0.964	AF192329|vanB|VanB||Enterococcus_faecalis|28835-29863|1029|complete	U35369|vanB|D-AlaD-Lac_ligase||Enterococcus_faecalis|4971-5999|1029|complete
392	4	0.99	0.982	AY043299.1|tetA|tetracycline_resistance_structural_protein_TetA||Aeromonas_salmonicida|5175-3985|1191|complete	NC_003123|tetA|tetracycline_resistance_structural_protein_TetA||Aeromonas_salmonicida_subsp_salmonicida|5197-4007|1191|complete
393	4	0.96	0.882	AF330699|aad6|aminoglycoside_adenyltransferase||Enterococcus_faecium|22-930|909|complete	KF421157|aadE|AadE||Enterococcus_faecium|1919-2782|864|complete
394	4	0.998	0.998	AJ632249|oxa-59|class_D_beta-lactamase_precursor||Burkholderia_pseudomallei|1-810|810|complete	AJ488303|oxa|beta-lactamase||Burkholderia_pseudomallei|1-810|810|complete
395	4	0.998	0.996	Y15510|tetH|tetracycline_resistance_efflux_protein_of_class_H||Pasteurella_multocida|2099-3301|1203|complete	AJ245947|tetH|tetracycline_resistance_efflux_protein||Pasteurella_aerogenes|986-2164|1179|complete
396	4	0.997	0.994	CP004067||aminoglycoside_3-phosphotransferase||Campylobacter_coli_CVM_N29710|52915-53709|795|complete	AB247327|aph3|aminoglycoside_phosphotransferase||Enterococcus_faecalis|3096-3890|795|complete
397	4	0.994	0.992	APQR01000003||hypothetical_protein||Acinetobacter_haemolyticus_NIPH_261|2713-1886|828|complete	APQQ01000012.1||hypothetical_protein||Acinetobacter_haemolyticus_CIP_643|287728-286901|828|complete
398	4	0.995	0.991	AB674568.1|blaCIA-4|extended-spectrum_class_A_beta-lactamase||Chryseobacterium_indologenes|1-879|879|complete	AB639753.1|blaCIA-1|extended-spectrum_beta-lactamase||Chryseobacterium_indologenes_NBRC_14944|1-879|879|complete
399	4	0.99	0.978	X51472||unnamed_protein_product_plasmid||Corynebacterium_diphtheriae|195-956|762|complete	NC_005206|ermX|ErmX||Trueperella_pyogenes|3668-4522|855|complete
400	4	0.997	0.996	AF078527|arr-2|ribosylating_transferase_ARR-2||Pseudomonas_aeruginosa|4388-4840|453|complete	EU675686||rifampin_ADP-ribosyl_transferase||Escherichia_coli|1957-2409|453|complete
401	3	0.998	0.996	AP009493|aphE|streptomycin_6-phosphotransferase||Streptomyces_griseus_subsp_griseus_NBRC_13350|267117-267935|819|complete	X53527||unnamed_protein_product||Streptomyces_griseus|1-819|819|complete
402	3	0.996	0.993	AF162694|vanC|D-alanine-D-alanine_ligase-related_protein||Enterococcus_gallinarum|1411-2442|1032|complete	DQ022190|vanC|D-alanineD-serine_ligase||Enterococcus_gallinarum|205-1236|1032|complete
403	3	0.97	0.951	Z50802|aadA4|adenyltransferase_AADA4||Escherichia_coli|1306-2094|789|complete	AF137361|aadA5|streptomycin_and_spectinomycin_resistance_aminoglycoside_adenyltransferase||Escherichia_coli|64-852|789|complete
404	3	0.976	0.969	AF192329|vanXB|VanXB||Enterococcus_faecalis|29869-30477|609|complete	AY655721|vanXB|VanXB||Enterococcus_faecium|5891-6499|609|complete
405	3	0.973	0.947	L06940|tetA|tetracycline_resistance_protein||Escherichia_coli|21-1238|1218|complete	CP000645|tetAE|tetracycline_resistance_protein_TetAE||Aeromonas_salmonicida_subsp_salmonicida_A449|4109-5326|1218|complete
406	3	0.977	0.964	AB008454||SRT-1||Serratia_marcescens|154-1290|1137|complete	AB008455||SST-1||Serratia_marcescens|152-1288|1137|complete
407	3	0.983	0.968	GQ891757|qnrVC4|QnrVC4||Aeromonas_caviae|2005-2661|657|complete	KM555152|qnrVC7|fluoquinolone_resistance_protein||Vibrio_cholerae|1-657|657|complete
408	3	0.988	0.984	KF055448|qnrD1|QnrD1||Salmonella_enterica_subsp_enterica_serovar_Hadar|61-705|645|complete	KX130945|qnrD3|quinolone_resistance_protein_QnrD3||Escherichia_coli|1-645|645|complete
409	3	0.999	0.999	X52872||beta-lactamase||Mannheimia_haemolytica|221-1138|918|complete	AF022114|bla|beta-lactamase_ROB-1||Haemophilus_influenzae|303-1220|918|complete
410	3	0.999	0.999	DQ089809|blaBEL1|Bel-1||Pseudomonas_aeruginosa|1006-1857|852|complete	FJ666063||extended-spectrum_beta-lactamase_BEL-2||Pseudomonas_aeruginosa|1-852|852|complete
411	3	0.985	0.974	K01998|cat|chloramphenicol_acetyltransferase||Plasmid_pC194|288-938|651|complete	AB080798.1|cat|chloramphenicol_acetyltransferase||Streptococcus_suis|2659-3309|651|complete
412	3	0.962	0.947	AB462903|aac6-Iaf|aminoglycoside_6-N-acetyltransferase||Pseudomonas_aeruginosa|1200-1751|552|complete	AF047556|aac6-Iq|aminoglycoside_6-N-acetyltransferase||Klebsiella_pneumoniae|127-678|552|complete
413	3	0.987	0.98	EU436855|qnrVC1|QnrVC1||Vibrio_cholerae|1402-2058|657|complete	KC202804||QnrVC6||Vibrio_parahaemolyticus|3875-4531|657|complete
414	3	0.998	0.998	AY307114|oxa-20|OXA-20||Acinetobacter_baumannii|1243-2043|801|complete	AY007784|oxa-37|oxacillinase||Acinetobacter_baumannii|1123-1923|801|complete
415	3	0.996	0.995	Y18050.2|aphA15|aminoglycoside_phosphotransferase||Pseudomonas_aeruginosa|4758-5552|795|complete	EU165039|aphA|Aph||Pseudomonas_aeruginosa|610-1404|795|complete
416	3	0.997	0.995	Z54180|bla|BRO-1||Moraxella_catarrhalis|84-1028|945|complete	Z54181.1|bla|BRO-2||Moraxella_catarrhalis_ATCC_43617|63-1007|945|complete
417	3	0.974	0.952	AF207840|aph2-Ib|aminoglycoside_phosphotransferase||Enterococcus_faecium|122-1021|900|complete	KF652098|aph2-Ib|2-aminoglycoside_phosphotransferase||Campylobacter_jejuni|1-900|900|complete
418	3	0.992	0.984	AJ609506|bla|class_A_beta-lactamase||Citrobacter_koseri|1-903|903|complete	AF477396.1|cko-1|class_A_beta-lactamase_CKO-1||Citrobacter_koseri|1-903|903|complete
419	3	0.955	0.947	AY926880|vanS|histidine_protein_kinase||Paenibacillus_thiaminolyticus|1391-2551|1161|complete	M97297|vanS|vanS||Enterococcus_faecium|4649-5803|1155|complete
420	3	0.983	0.976	L08389|ermJ|rRNA_methyltransferase||Bacillus_anthracis|391-1254|864|complete	M77505|ermK|erythromycin-inducible_23S_ribosomal_RNA_methylase||Bacillus_licheniformis|772-1635|864|complete
421	3	0.993	0.988	AY591760|msrA|MsrA||Corynebacterium_sp_CU-2004|274-1740|1467|complete	AB013298||MsrSA||Staphylococcus_aureus|487-1953|1467|complete
422	3	0.999	0.999	AJ549214|fexA|florfenicol-chloramphenicol_exporter||Staphylococcus_lentus|177-1604|1428|complete	JQ041372||chloramphenicolflorfenicol_exporter||Staphylococcus_cohnii|15451-14024|1428|complete
423	3	0.991	0.991	KU721148|blaOXA|beta-lactamase_OXA-491||Arcobacter_butzleri|1-762|762|complete	KU721146.1|blaOXA|beta-lactamase_OXA-464||Arcobacter_butzleri|1-762|762|complete
424	3	0.999	0.999	KU739135|blaOXA|class_D_beta-lactamase_OXA-493||Campylobacter_lari|1-747|747|complete	KU739134|blaOXA|OXA-493_family_class_D_beta-lactamase_OXA-518||Campylobacter_lari|1-747|747|complete
425	3	0.994	0.989	AB054980|tetAP|TetAP||Clostridium_perfringens|1-1263|1263|complete	L20800|tetAP|tetracycline_resistance_protein||Clostridium_perfringens|1063-2325|1263|complete
426	2	0.999	0.999	GQ343019||CblA-1_beta-lactamase||mixed_culture_bacterium_AX_gF3SD01_15|133-1023|891|complete	NG_047624|cblA|CblA_family_class_A_beta-lactamase||Bacteroides|101-991|891|complete
427	2	0.995	0.995	AE006468.2||cryptic_aminoglycoside_resistance_gene||Salmonella_enterica_subsp_enterica_serovar_Typhimurium_str_LT2|1707352-1707789|438|complete	AF144880|aac6-Iy|aminoglycoside_6-N-acetyltransferase||Salmonella_enterica_subsp_enterica_serovar_Enteritidis|3542-3979|438|complete
428	2	0.994	0.994	AF162694|vanT|serine_racemase_VanT||Enterococcus_gallinarum|3008-5104|2097|complete	DQ022190|vanTc|serine_racemase||Enterococcus_gallinarum|1802-3898|2097|complete
429	2	0.961	0.961	AY743255|aph2-Id|APH2-Id||Enterococcus_faecium|131-1036|906|complete	AF016483|aph2-Id|APH2-Id||Enterococcus_casseliflavus|131-1036|906|complete
430	2	0.947	0.947	U35369|vanRB|response_regulator||Enterococcus_faecalis|178-840|663|complete	AY655721|vanRB|VanRB||Enterococcus_faecium|69-728|660|complete
431	2	0.997	0.997	BA000018.3|mecI|methicillin_resistance_regulatory_protein||Staphylococcus_aureus_subsp_aureus_N315|48894-49265|372|complete	NG_047956|mecI|mecA-type_methicillin_resistance_repressor_MecI||Staphylococcus_aureus|101-472|372|complete
432	2	1.0	1.0	DQ390458||hypothetical_protein||Corynebacterium_sp_L2-79-05|3995-3096|900|complete	AJ420072|aadA9|AADA9_protein||Corynebacterium_glutamicum|26773-27609|837|complete
433	2	0.995	0.995	AB566411|qacA|multidrug_efflux_pump||Staphylococcus_aureus|1-1545|1545|complete	AF535087|qacB|multidrug_efflux_protein_QacB||Staphylococcus_aureus|29-1573|1545|complete
434	2	1.0	1.0	NG_051735|vanS|VanO-type_vancomycin_resistance_histidine_kinase_VanS||Rhodococcus_hoagii|101-1201|1101|complete	KF478993||VanS||Rhodococcus_hoagii|5947-4910|1038|complete
435	2	0.971	0.971	AF070999|tetAY|tetracycline_resistance_protein||IncQ_plasmid_pIE1120|1680-2855|1176|complete	AB089606|tetY|tetY||Photobacterium_sp_TC34|1-1176|1176|complete
436	2	1.0	1.0	AB000617|yccA|LmrB||Bacillus_subtilis|3185-1746|1440|complete	JYFL01000006.1|lmrB|Lincomycin_resistance_protein_LmrB||Bacillus_subtilis|113503-112070|1434|complete
437	2	0.998	0.998	AJ250203|tetA31|tetracycline_pump_TetA31||Aeromonas_salmonicida_subsp_salmonicida|1651-2883|1233|complete	GQ283908||TetA31||Gallibacterium_anatis|4089-5321|1233|complete
438	2	0.998	0.998	AB601890|ermMI|erythromycin_resistance_protein||Photobacterium_damselae_subsp_piscicida|4808-5719|912|complete	FR734406|erm42|rRNA_methylase||Pasteurella_multocida|1-906|906|complete
439	2	0.999	0.999	AF408195.1||putative_lincosamide_nucleotidyltransferase||Enterococcus_faecalis|9447-10250|804|complete	AJ238249.1|linB|lincosamide_nucleotidyltransferase||Enterococcus_faecium|127-930|804|complete
440	2	0.998	0.998	AB242319|vanYD|D_D-carboxypeptidase||Enterococcus_raffinosus|1958-3025|1068|complete	AY082011|vanYD|truncated_DD-carboxypeptidase||Enterococcus_faecium|3849-4265|417|complete
441	2	0.995	0.995	M20305||aminoglycoside_3-phosphotransferase_like_peptide_plasmid||Plasmid_RP4|779-1594|816|complete	AJ744860|aphA|aminoglycoside_3-phosphotransferase||uncultured_bacterium|42975-43790|816|complete
442	2	0.998	0.998	AJ310778|dfrA19|dihydrofolate_reductase||Salmonella_enterica_subsp_enterica_serovar_Typhimurium|7004-7573|570|complete	HQ386848.1|dfrA19|dihydrofolate_reductase||Morganella_morganii|822-1391|570|complete
443	2	0.981	0.981	X56809|blaLCR-1|beta-lactamase||Pseudomonas_aeruginosa|112-894|783|complete	AY027589||group_2d_beta-lactamase_NPS-1||Pseudomonas_aeruginosa|46-828|783|complete
444	2	0.985	0.985	X90856|aph3IIps|aminoglycoside_phosphotransferase_3IIps||Pseudomonas_aeruginosa|388-1194|807|complete	CP006832|neo|aminoglycoside_3-phosphotransferase||Pseudomonas_aeruginosa_PAO1-VE13|4608379-4607573|807|complete
445	2	0.996	0.996	AM419751||Tet40_protein||uncultured_bacterium|14211-15431|1221|complete	FJ158002|tet40|tetracycline_resistance_protein||uncultured_bacterium|1889-3109|1221|complete
446	2	1.0	1.0	AY743590|tetA39|TetA39||Acinetobacter_sp_LUH5605|749-1936|1188|complete	KT346360|tet39|Tet39||Acinetobacter_baumannii|3035-1914|1122|complete
447	2	0.997	0.997	U36578|mphK|macrolide_phosphotransferase_K||Escherichia_coli|432-1352|921|complete	CP024557.1||MphA_family_macrolide_2-phosphotransferase||Klebsiella_pneumoniae|133938-133033|906|complete
448	2	0.998	0.998	AB089602|tetD|tetD||Salmonella_sp_TC67|1-1185|1185|complete	X65876|tetA|tetracyclin_resistance_protein||Salmonella_enterica_subsp_enterica_serovar_Ordonez|1521-2705|1185|complete
449	2	0.999	0.999	AF024666|cmxA|CmxA||Corynebacterium_striatum|17052-15877|1176|complete	U85507|CMR|chloramphenicol_resistance_protein||Corynebacterium_glutamicum|3518-4693|1176|complete
450	2	0.985	0.985	V00622|cat|cat||Escherichia_coli|244-903|660|complete	D16171|pp-cat|PP-CAT||Photobacterium_damselae_subsp_piscicida|383-1042|660|complete
451	2	0.995	0.995	AE016877.1||Fosfomycin_resistance_protein||Bacillus_cereus_ATCC_14579|1972252-1972668|417|complete	CP001903|fosB1|fosfomycin_resistance_protein_FosB||Bacillus_thuringiensis_BMB171|1933754-1934170|417|complete
452	2	0.999	0.999	AJ620678||GIM-1_protein||Pseudomonas_aeruginosa|1041-1793|753|complete	KM659858|blaGIM-2|metallo-beta-lactamase_GIM-2||Enterobacter_cloacae|402-1154|753|complete
453	2	0.973	0.973	DQ914960|rmtD|16S_rRNA_methylase||Pseudomonas_aeruginosa|9632-8889|744|complete	HQ401565.1|rmtD2|16S_rRNA_methyltransferase||Klebsiella_aerogenes|14882-14139|744|complete
454	2	0.983	0.983	AY139592|dfrB2|dihydrofolate_reductase||uncultured_bacterium|1709-1945|237|complete	AY553333|dhfr|dihydrofolate_reductase||Pseudomonas_aeruginosa|1094-1330|237|complete
455	2	0.999	0.999	DQ839391.1|mph|macrolide_2-phosphotransferase||uncultured_bacterium|13757-12873|885|complete	JF769133|mphE|macrolide_2-phosphotransferase||Pasteurella_multocida|8777-9661|885|complete
456	2	0.993	0.993	EU590124|erm41|ribosome_methyltransferase||Mycobacteroides_abscessus|258-779|522|complete	EU177504|erm41|Erm41_methylase||Mycobacteroides_abscessus|3053-3469|417|complete
457	2	0.993	0.993	AJ420072.1|tetA33|TetA_protein||Corynebacterium_glutamicum|22940-24163|1224|complete	NG_048128.2|tet33|tetracycline_efflux_MFS_transporter_Tet33||Corynebacterium_sp_L2-79-05|101-1324|1224|complete
458	2	1.0	1.0	KP109676|blaMSI-1|metallo_beta-lactamases||Massilia_sp_SB1-3|1-1026|1026|complete	NG_049323|blaMSI|subclass_B3_metallo-beta-lactamase_MSI-1||Massilia_sp_SB1-3|101-970|870|complete
459	2	0.994	0.994	CP022056.2|fusD|FusD_family_fusidic_acid_resistance_EF-G-binding_protein||Staphylococcus_saprophyticus|166814-167455|642|complete	NG_050585|fusD|FusD_family_fusidic_acid_resistance_EF-G-binding_protein||Staphylococcus_saprophyticus|101-742|642|complete
460	2	0.999	0.999	X01385||unnamed_protein_product||Escherichia_coli|244-1029|786|complete	DQ241380.1|aacC4|aminoglycoside_acetyltransferase||Escherichia_coli|1-777|777|complete
461	2	0.909	0.909	AF182845.2||aminoglycoside-O-phosphotransferase_VIII||Streptomyces_rimosus|1-804|804|complete	U24442|aph|aminoglycoside-O-phosphotransferase_type_5||Streptomyces_rimosus|680-1456|777|complete
462	2	0.999	0.999	GU201947.1||putative_rRNA_methyltransferase||Escherichia_coli|55-876|822|complete	KT428293.1|rmtE|16S_rRNA_methyltransferase_RmtE||Escherichia_coli|1847-2668|822|complete
463	2	0.998	0.998	KY807920.1||phosphoethanolamine_transferase_mcr-5||Salmonella_enterica_subsp_enterica_serovar_Paratyphi_B|11539-9896|1644|complete	MG384740.1|mcr-5|phosphoethanolamine--lipid_A_transferase_MCR-52||Escherichia_coli|1-1641|1641|complete
464	2	1.0	1.0	NZ_AUZV01000091||subclass_B2_metallo-beta-lactamase_SFH-1||Serratia_fonticola|3453-4220|768|complete	AF197943|sfhI|beta-lactamase||Serratia_fonticola|1-705|705|complete
465	2	0.999	0.999	FR771847.1|tmb-1|metallo_beta_lactamase||Achromobacter_sp_sallbros1|16-753|738|complete	AB758277|blaTMB-2|TMB-2_metallo-beta-lactamase||Acinetobacter_pittii|161-898|738|complete
466	2	0.968	0.968	AF416700|EBR-1|metallo-beta-lactamase||Empedobacter_brevis|57-764|708|complete	KR131616.1|ebr-2|carbapenemase||Empedobacter_falsenii|1-708|708|complete
467	2	0.999	0.999	EF026092.1|blaLAP-1|beta-lactamase_LAP-1||Enterobacter_cloacae|1-858|858|complete	EU159120.1|blaLAP-2|beta-lactamase_LAP-2||Enterobacter_cloacae|1-858|858|complete
468	2	0.97	0.97	EU675686||dihydrofolate_reductase||Escherichia_coli|2543-3016|474|complete	FM877476.1|dfrA28|dihydrofolate_reductase||Aeromonas_hydrophila|116-589|474|complete
469	2	0.999	0.999	AF055922|tlrB|tylosin_resistance_protein||Streptomyces_fradiae|1788-2630|843|complete	AJ009971.2|tlrB|methyltransferase||Streptomyces_fradiae|1790-2632|843|complete
470	2	0.999	0.999	U00096|emrB|multidrug_efflux_pump_membrane_subunit_EmrB||Escherichia_coli_str_K-12_substr_MG1655|2812616-2814154|1539|complete	ASTU01000063.1||multidrug_resistance_protein_B||Escherichia_coli_KTE14|61249-62787|1539|complete
471	2	0.997	0.997	AF181950|aadD|kanamycin_resistance_protein||Staphylococcus_aureus|3176-3946|771|complete	GQ900432.1||kanamycin_nucleotidyltransferase||Staphylococcus_aureus|27499-26738|762|complete
472	2	0.998	0.998	U01945|sat4|streptothricine-acetyl-transferase||Campylobacter_coli|374-916|543|complete	X92945||streptothricin_acetyltransferase||Enterococcus_faecalis|38870-39412|543|complete
473	2	1.0	1.0	AY037297|sph|streptomycin_3-phosphotransferase||synthetic_construct|3548-2706|843|complete	X01702||unnamed_protein_product||Escherichia_coli|485-1285|801|complete
474	2	0.982	0.982	AF217648|vhw-1|beta-lactamase||Vibrio_harveyi|133-1005|873|complete	AF217649|vhh-1|beta-lactamase||Vibrio_harveyi|134-985|852|complete
475	2	0.96	0.96	AB511945|penA|penicillin-binding_protein_2||Neisseria_gonorrhoeae|1298-3049|1752|complete	AF515059|penA|penicillin_binding_protein_2||Neisseria_meningitidis|25-1770|1746|complete
476	2	1.0	1.0	NC_015515|blaOXA-9|oxacillinase-carbenicillinase||Enterobacter_sp_W001|5451-6290|840|complete	KQ089875||beta-lactamase_OXA-9||Citrobacter_sp_BIDMC108|12596-11772|825|complete
477	2	0.964	0.964	U35369|vanSB|protein_histidine_kinase||Enterococcus_faecalis|840-2183|1344|complete	AY655721|vanSB|VanSB||Enterococcus_faecium|731-2074|1344|complete
478	2	0.957	0.957	U35369|vanW|unknown||Enterococcus_faecalis|3183-4010|828|complete	AY655721|vanW|VanW||Enterococcus_faecium|3069-3896|828|complete
479	2	0.95	0.95	U35369|vanHB|D-2-hydroxyacid_dehydrogenase||Enterococcus_faecalis|4007-4978|972|complete	AF192329|vanHB|VanHB||Enterococcus_faecalis|27871-28842|972|complete
480	2	0.951	0.951	AF313494||MsrC||Enterococcus_faecium|1-1479|1479|complete	AY004350||acquired_macrolide_resistance-like_protein||Enterococcus_faecium|496-1974|1479|complete
481	2	0.98	0.98	AF274302|mel|Mel||Streptococcus_pneumoniae|2462-3925|1464|complete	AF227520||ABC-transporter||Streptococcus_pneumoniae|4591-6054|1464|complete
482	2	1.0	1.0	L12033|satA|streptogramin_A_acetyltransferase||Enterococcus_faecium|162-791|630|complete	AF368302|vatD|streptogramin_A_acetyltransferase||Enterococcus_faecium|2717-3331|615|complete
483	2	0.982	0.982	EU722333.1|tet32|Tet32||Escherichia_coli|1933-3852|1920|complete	DQ647324|tet32|ribosomal_protection_type_tetracycline_resistance_protein||Streptococcus_salivarius|181-2100|1920|complete
484	2	1.0	1.0	AB901041|fosE|FosE||Pseudomonas_aeruginosa|928-1332|405|complete	AY029772||unknown||Pseudomonas_aeruginosa|2250-2606|357|complete
485	2	0.975	0.975	NG_047844|ermU|23S_rRNA_adenine2058-N6-methyltransferase_ErmU||Streptomyces_lincolnensis|101-940|840|complete	NG_047843|ermU|23S_rRNA_adenine2058-N6-methyltransferase_ErmU||Streptomyces_lincolnensis|101-937|837|complete
486	2	0.998	0.998	M88012|aac3-VI|AAC_3-VI_protein||Enterobacter_cloacae|193-1092|900|complete	NC_009838|aac3-VIa|aminoglycoside_N-acetyltransferase_AAC3-VIa||Gammaproteobacteria|97578-98477|900|complete
487	2	0.993	0.993	NG_050597|blaL|BlaL_family_class_A_beta-lactamase||Streptomyces_sp_NRRL_F-5053|101-1078|978|complete	NG_050596|blaL|BlaL_family_class_A_beta-lactamase||Streptomyces_sp_NRRL_S-1868|101-1078|978|complete
488	2	0.995	0.995	FJ263090|blaTER-2|TER-2_beta-lactamase||Raoultella_terrigena|156-1010|855|complete	FJ263091|blaTER-1|TER-1_beta-lactamase||Raoultella_terrigena|156-1010|855|complete
489	2	0.987	0.987	AY343493|blaOXA-55|OXA-55||Shewanella_algae|77-946|870|complete	AY066004|oxaSH|oxacillinase||Shewanella_algae|174-1043|870|complete
490	2	1.0	1.0	JANA01000064||putative_beta-lactamase_OXA-10||Fusobacterium_sp_OBRC1|2767-3552|786|complete	AY227054|fus1|class_D_beta-lactamase||Fusobacterium_nucleatum|1-765|765|complete
491	2	0.972	0.972	AY954728|blaA|beta-lactamase_A||Yersinia_enterocolitica|12-896|885|complete	DQ424965|blaA|beta-lactamase_A||Yersinia_intermedia|1-855|855|5_partial
492	2	0.991	0.991	ACHE01000077|fosB|fosfomycin_resistance_protein_FosB||Staphylococcus_epidermidis_BCM-HMP0060|51380-51808|429|complete	CP000029|fosB|fosfomycin_resistance_protein||Staphylococcus_epidermidis_RP62A|2395663-2395235|429|complete
493	2	0.995	0.995	AE004091.2||probable_fosfomycin_resistance_protein||Pseudomonas_aeruginosa_PAO1|1221691-1222098|408|complete	ACWU01000146||glutathione_transferase_fosA||Pseudomonas_aeruginosa|6192-6599|408|complete
494	2	0.956	0.956	AY271782|vanXYG|DD-dipeptidaseDD-carboxypeptidase||Enterococcus_faecalis|22095-22859|765|complete	FJ872410|vanXYG2|VanXYG2||Enterococcus_faecalis|40374-41138|765|complete
495	2	0.96	0.96	AP008230||hypothetical_protein||Desulfitobacterium_hafniense_Y51|4207538-4206132|1407|complete	CP001336||UDP-N-acetylmuramoylalanyl-D-glutamyl-26-diaminopimelateD-alanyl-D-alanyl_ligase||Desulfitobacterium_hafniense_DCB-2|1777269-1778630|1362|complete
496	2	0.991	0.991	AY225127.1|lsa|Lsa||Enterococcus_faecalis_ATCC_29212|41-1537|1497|complete	AY737526|lsa|Lsa||Enterococcus_faecalis|312-1808|1497|complete
497	2	0.999	0.999	AM408573|cfr|rRNA_methylase||Staphylococcus_warneri|11077-10028|1050|complete	AJ879565|cfr|methyltransferase||Staphylococcus_aureus|2193-1144|1050|complete
498	2	0.997	0.997	X03988.1||unnamed_protein_product_plasmid||Escherichia_coli|383-1642|1260|complete	A15097|ereB|erythromycine_esterase||Escherichia_coli|383-1642|1260|complete
499	2	0.985	0.985	JQ394987|mdfA|MdfA||Escherichia_coli|1-1233|1233|complete	Y08743||MdfA||Escherichia_coli_HB101|1-1233|1233|complete
500	2	0.962	0.962	CANB01000378|cfr|Ribosomal_RNA_large_subunit_methyltransferase_cfr||Clostridioides_difficile_T10|3774-5024|1251|complete	KX686749||Ribosomal_RNA_large_subunit_methyltransferase_N||Campylobacter_coli|46887-48026|1140|complete
501	2	1.0	1.0	NG_056174.1|sul4|sulfonamide-resistant_dihydropteroate_synthase_Sul4||Proteobacteria|101-964|864|complete	MG649393|sul4|dihydropteroate_synthase||uncultured_bacterium|1-863|863|3_partial
502	2	0.985	0.985	FN594949|tet44|ribosomal_tetracycline_resistance_protein_tet44||Campylobacter_fetus_subsp_fetus|25245-27167|1923|complete	NZ_ABDU01000081|tet44|tetracycline_resistance_ribosomal_protection_protein_Tet44||Bacteria|174521-172599|1923|complete
503	2	0.998	0.998	L42544|tetT|TetT||Streptococcus_pyogenes|478-2433|1956|complete	AY660530|tetT|TetT||Enterococcus_faecalis|48-2003|1956|complete
504	2	0.999	0.999	M16217|tet|tetracycline-resistance_protein||Staphylococcus_aureus|305-1684|1380|complete	J01764||polypeptide_B_ttg_start_codon||Staphylococcus_aureus|956-1843|888|complete
505	2	0.984	0.984	AF038993|tetAJ|tetracycline_resistance_protein||Proteus_mirabilis|1084-2280|1197|complete	ACLE01000065|tetAJ|transporter_major_facilitator_family_protein||Proteus_mirabilis_ATCC_29906|24957-26153|1197|complete
506	2	0.997	0.997	V00618.1||neomycin_phosphotransferase||Escherichia_coli|151-945|795|complete	X57709|aphA-2|aminoglycoside_phosphotransferase||Escherichia_coli|1-795|795|complete
