# Supplementary material for: Clustering biological sequences with dynamic sequence similarity threshold
Source: BMC Bioinformatics. 2022 Mar 30;23:108. doi: 10.1186/s12859-022-04643-9 (PMC8969259; doi:10.1186/s12859-022-04643-9)
Supplement: Supplementary file 6 — Additional file 6. ALFATClust cluster evaluation report for the AMR protein sequence dataset (γlow = 0.75). [file 12859_2022_4643_MOESM6_ESM.csv]

Cluster Id	No. of sequences	Average sequence identity	Min. sequence identity	Center sequence	Sequence for min. sequence identity
1	7	0.979	0.956	AJ251242.1|fonA-4|beta-lactamase_FONA-4||Serratia_fonticola|1054-1941|888|complete	AB003148|ampA|class_A_beta-lactamase_SFO-1_precursor||Enterobacter_cloacae|1418-2305|888|complete
2	2	0.905	0.905	AF338038|blaRAHN-1|class_A_beta-lactamase||Rahnella_aquatilis|4685-5572|888|complete	HM114350||class_A_beta-lactamase_RAHN-2||Rahnella_sp_42-Carrot|377-1264|888|complete
3	99	0.991	0.945	AY044436|blaCTX-M-15|beta-lactamase||Escherichia_coli|1436-2311|876|complete	JN790864||extended-spectrum_beta-lactamase_CTX-M-123||Escherichia_coli|239-1114|876|complete
4	9	0.969	0.958	AY007369||beta-lactamase_FOX-5||Klebsiella_pneumoniae|1-1149|1149|complete	JF896803|blaFOX-9|beta-lactamase||Klebsiella_pneumoniae|1-1149|1149|complete
5	2	0.853	0.853	X80277|cepS|CepS_beta-lactamase||Aeromonas_sobria|1-1149|1149|complete	AJ276030|cepH|Cephalosporinase||Aeromonas_hydrophila|3816-2668|1149|complete
7	19	0.945	0.817	EF394442||GOB-1_metallo-beta-lactamase||Elizabethkingia_meningoseptica|1-873|873|complete	AY899331|blaGOB-16|class_B_carbapenemase_GOB-16||Elizabethkingia_meningoseptica|1-873|873|complete
10	147	0.98	0.879	X91840|blaCMY-2|extended_spectrum_beta-lactamase||Klebsiella_pneumoniae|1924-3069|1146|complete	MF543129.1|ampC|beta-lactamase||Citrobacter_freundii|3629-2484|1146|complete
11	57	0.92	0.869	KM087858|blaMIR-10|class_C_beta-lactamase||Enterobacter_asburiae|1-1146|1146|complete	KF992029|blaACT-19|AmpC_beta-lactamase_blaACT-19||Enterobacter_cloacae|749-1894|1146|complete
16	16	0.958	0.86	AB126604|dfrA17|DHFRXVII||Salmonella_enterica_subsp_enterica_serovar_Enteritidis|98-571|474|complete	AJ419170|dfrA7|dihydrofolate_reductase||Escherichia_coli|118-687|570|complete
18	4	0.961	0.925	AY139598|oxa|beta-lactamase||uncultured_bacterium|1487-2287|801|complete	AF317511|blaOXA|OXA-like_protein||Pseudomonas_aeruginosa|2371-3171|801|complete
19	2	0.996	0.996	AY007784|oxa-37|oxacillinase||Acinetobacter_baumannii|1123-1923|801|complete	AF024602|oxa-20|beta-lactamase||Pseudomonas_aeruginosa|1238-2038|801|complete
20	42	0.933	0.824	AB176535|blaCTX-M-2|beta-lactamase_CTX-M-2||Acinetobacter_baumannii|1-876|876|complete	KJ461948||extended_spectrum_beta-lactamase_CTX-M-152||Kluyvera_sp_MRB7|4-876|873|complete
22	63	0.988	0.872	AF252622|blaCTX-M-14|beta-lactamase_CTX-M-14||Escherichia_coli|1741-2616|876|complete	D89862|bla|beta-lactamase||Escherichia_coli|112-981|870|complete
23	23	0.94	0.887	M27459||beta-lactamase||Klebsiella_oxytoca|86-961|876|complete	FJ785625|blaOXY-2|beta-lactamase_OXY-2||Klebsiella_oxytoca|132-1001|870|complete
24	6	0.924	0.837	AF130997|vanXD|DD_dipeptidase||Enterococcus_faecium|5120-5728|609|complete	DQ172830|vanXD|VanXD||Enterococcus_gallinarum|5017-5628|612|complete
25	3	0.978	0.965	U35369|vanXB|DD-dipeptidase||Enterococcus_faecalis|6005-6613|609|complete	AY655721|vanXB|VanXB||Enterococcus_faecium|5891-6499|609|complete
26	2	0.993	0.993	FM955585|arr-6|ADP-ribosylating_transferase||Pseudomonas_aeruginosa|1371-1823|453|complete	FM897214|arr|rifampin_ADP-ribosyl_transferase||Pseudomonas_aeruginosa|4193-4645|453|complete
27	2	0.9	0.9	EF660562|arr-4|Arr-4||Pseudomonas_aeruginosa|1672-2124|453|complete	FN397623|arr-7|ADP-ribosyltransferase||Pseudomonas_aeruginosa|1189-1641|453|complete
28	2	0.972	0.972	AJ244018|nimE|nitroimidazole_resistance_protein||Bacteroides_fragilis|1-458|458|3_partial	AM042593|nimE|NimE_nitroimidazole_reductase||Bacteroides_fragilis|1052-1486|435|3_partial
30	3	0.898	0.849	LN873256.1|aadA27|Streptomycin_3-adenylyltransferase||Acinetobacter_lwoffii|4027-3239|789|complete	APOM01000001.1||hypothetical_protein||Acinetobacter_parvus_DSM_16617_CIP_108168|41033-40254|780|complete
36	2	0.987	0.987	EU722333.1|tet32|Tet32||Escherichia_coli|1933-3852|1920|complete	DQ647324|tet32|ribosomal_protection_type_tetracycline_resistance_protein||Streptococcus_salivarius|181-2100|1920|complete
37	2	0.98	0.98	FN594949|tet44|ribosomal_tetracycline_resistance_protein_tet44||Campylobacter_fetus_subsp_fetus|25245-27167|1923|complete	NZ_ABDU01000081|tet44|tetracycline_resistance_ribosomal_protection_protein_Tet44||Bacteria|174521-172599|1923|complete
40	2	0.997	0.997	Y00459|aphD|streptomycin-6-phosphotransferase||Streptomyces_griseus|2825-3748|924|complete	AY971801|aph6-Ia|aminoglycoside-6-phosphotransferase_Ia||Streptomyces_griseus|1-924|924|complete
42	3	0.993	0.991	GQ891757|qnrVC4|QnrVC4||Aeromonas_caviae|2005-2661|657|complete	KM555152|qnrVC7|fluoquinolone_resistance_protein||Vibrio_cholerae|1-657|657|complete
46	3	0.943	0.911	CP001336.1||peptidase_M15D_vanX_D-ala-D-ala_dipeptidase||Desulfitobacterium_hafniense_DCB-2|1776505-1777113|609|complete	NZ_AGAF01000127|vanX|D-Ala-D-Ala_dipeptidase_VanX||Desulfosporosinus_sp_OT|8562-7954|609|complete
48	9	0.99	0.986	KF297584|blaOXA-355|beta-lactamase||Acinetobacter_bereziniae|1-831|831|complete	APPK01000054.1||hypothetical_protein||Acinetobacter_bereziniae_NIPH_3|256746-255916|831|complete
49	3	0.945	0.932	APRM01000005||hypothetical_protein||Acinetobacter_sp_NIPH_298|283361-282564|798|complete	APOM01000058.1||hypothetical_protein||Acinetobacter_parvus_DSM_16617_CIP_108168|55702-54863|840|complete
50	6	0.995	0.992	AF219127||metallo-beta-lactamase_IND-2||Chryseobacterium_indologenes|1-732|732|complete	AB563173|blaIND-15|metallo-beta-lactamase_IND-15||Chryseobacterium_indologenes|33-764|732|complete
52	9	0.889	0.829	KT778788|aac6-Ih|aminoglycoside_6-N-acetyltransferase||Acinetobacter_gyllenbergii|151-591|441|complete	L29045|aac6-Ij|aac6-Ij||Acinetobacter_genomosp_13|260-700|441|complete
54	4	0.922	0.793	AY423074|bla-OXA-62|class_D_beta-lactamase_OXA-62||Pandoraea_pnomenusa|1-858|858|complete	CEWL01000009.1|bla|Beta-lactamase_OXA-10_precursor||Pandoraea_apista|24671-23802|870|complete
56	5	0.896	0.841	JX101693.1|catB3|CatB3_chloramphenicol_acetyltransferase||Enterobacter_cloacae|58201-58833|633|complete	EU935739|catB4|chloramphenicol_acetyltransferase||Escherichia_coli|59054-59602|549|complete
58	28	0.86	0.754	DQ525023||tetracycline_resistance_protein||Lactobacillus_johnsonii|29-1948|1920|complete	M20925||tetracycline-resistance_protein_tetO-s||Streptococcus_mutans|183-2102|1920|complete
59	14	0.98	0.947	AM990992.1||TetM_protein||Staphylococcus_aureus_subsp_aureus_ST398|1003680-1001761|1920|complete	X04388||unnamed_protein_product||Enterococcus_faecalis|131-2050|1920|complete
60	26	0.936	0.867	FJ591054|aadA1|aminoglycoside-adenyltransferase||Escherichia_coli|68-859|792|complete	AY713504|aadA13|putative_adenylyltransferase||Escherichia_coli|1-798|798|complete
61	8	0.89	0.804	AM087405|aadA6aadA10|aminoglycoside-modifying_enzyme||Pseudomonas_aeruginosa|1749-2582|834|complete	AB114632|aadA7|aminoglycoside_adenyltransferase||Vibrio_fluvialis|656-1453|798|complete
62	6	0.91	0.875	AY926880|vanA|D-alanineD-lactate_ligase||Paenibacillus_thiaminolyticus|3732-4763|1032|complete	DQ018711|vanA|VanA||Paenibacillus_apiarius|4129-5160|1032|complete
64	7	0.965	0.856	U50278|imiA|IMI-1||Enterobacter_cloacae|1264-2142|879|complete	KP081315.1|blaIMI-8|beta-lactamase_IMI-8||Enterobacter_cloacae|1-879|879|complete
65	5	0.997	0.997	KF481967|blaSME-4|beta-lactamase_SME-4||Serratia_marcescens|1-885|885|complete	AF275256||carbapenem-hydrolyzing_class_A_beta-lactamase_Sme-2||Serratia_marcescens|1-885|885|complete
66	2	0.973	0.973	AJ744850|rph|aminoglycoside_phosphotransferase||Streptomyces_ribosidificus|33603-34397|795|complete	M22126|rph|aminoglycoside_phosphotransferase||Streptomyces_ribosidificus|373-1164|792|complete
68	3	0.993	0.993	AF078527|arr-2|ribosylating_transferase_ARR-2||Pseudomonas_aeruginosa|4388-4840|453|complete	EU675686||rifampin_ADP-ribosyl_transferase||Escherichia_coli|1957-2409|453|complete
72	2	0.915	0.915	AF217648|vhw-1|beta-lactamase||Vibrio_harveyi|133-1005|873|complete	AF217649|vhh-1|beta-lactamase||Vibrio_harveyi|134-985|852|complete
74	2	0.798	0.798	X03216.1|ermA|S-adenosyl-methionine_dependent_methylase||Staphylococcus_aureus|5282-4551|732|complete	AJ313523.1|erm33|adenine_methylase||Staphylococcus_sciuri|163-894|732|complete
76	195	0.99	0.962	AF188200|blaTEM-1D|beta-lactamase_variant_TEM-1D||Escherichia_coli|215-1075|861|complete	JN935136||beta-lactamase_TEM_194||Acinetobacter_baumannii|1-861|861|complete
77	7	0.986	0.942	AY307385|blaPLA2a|beta-lactamase||Raoultella_planticola|162-1037|876|complete	AY307386|blaORN1a|beta-lactamase||Raoultella_ornithinolytica|209-1084|876|complete
78	34	0.993	0.973	AY034847|KPC-2|carbapenemase||Klebsiella_pneumoniae|6-887|882|complete	KU985429|blaKPC|carbapenem-hydrolyzing_class_A_beta-lactamase_KPC-34||Klebsiella_pneumoniae|1-906|906|complete
80	27	0.993	0.974	AY795964|blaOXA-23|beta-lactamase_OXA-23||Acinetobacter_baumannii|86-907|822|complete	EU571228|blaOXA-133|beta-lactamase_OXA-23||Acinetobacter_radioresistens|823-1644|822|complete
82	3	0.914	0.902	AY701528.1||bifunctional_aminoglycoside_modifying_enzyme||Campylobacter_jejuni|9696-10589|894|complete	KF652096|aph2-Ih|2-aminoglycoside_phosphotransferase||Campylobacter_jejuni|1-894|894|complete
83	3	0.997	0.996	GU565967.1|aacA-aphD|aminoglycoside_resistance_protein||Staphylococcus_aureus|26419-24980|1440|complete	AP009486||bifunctional_aminoglycoside_N-acetyltransferase_and_aminoglycoside_phosphotransferase||Macrococcus_caseolyticus_JCSC5402|44169-45644|1476|complete
84	2	0.988	0.988	AF441286|MUS-1|metallo-beta-lactamase||Myroides_odoratimimus|225-965|741|complete	KP658209.1|MUS-2|beta-lactamase_MUS-2||Myroides_odoratimimus|1-741|741|complete
96	2	0.995	0.995	AJ310778|dfrA19|dihydrofolate_reductase||Salmonella_enterica_subsp_enterica_serovar_Typhimurium|7004-7573|570|complete	HQ386848.1|dfrA19|dihydrofolate_reductase||Morganella_morganii|822-1391|570|complete
104	2	0.975	0.975	APPJ01000001.1||hypothetical_protein||Acinetobacter_guillouiae_NIPH_991|17228-18073|846|complete	APOS01000038||hypothetical_protein||Acinetobacter_guillouiae_CIP_6346|15524-16369|846|complete
106	2	0.989	0.989	EU315252|pom1|metallo-beta-lactamase_subclass_B3||Pseudomonas_otitidis|972-1832|861|complete	GU002295||B3_beta-lactamase||Pseudomonas_otitidis|97-917|821|3_partial
116	11	0.923	0.831	AB529520|blaIND-7|metallo-beta-lactamase_IND-7||Chryseobacterium_indologenes|1-720|720|complete	EF672680|blaCGB-1b|class_B_carbapenemase_CGB-1||Chryseobacterium_gleum|1-729|729|complete
117	5	0.965	0.88	D00006|tet|tet_protein||Bacillus_subtilis|189-1565|1377|complete	HM235948|tetL|TetL||Bacillus_sp_24|1603-2985|1383|complete
119	16	0.924	0.794	DQ094251||AmpC-type_class_C_beta-lactamase||Klebsiella_pneumoniae|1-1149|1149|complete	GQ152600|blaMOX-5|AmpC_beta-lactamase_MOX-5||Aeromonas_caviae|1-1152|1152|complete
120	13	0.923	0.836	GU726917|dfrA14|dihydrofolate_reductase||Laribacter_hongkongensis|118-591|474|complete	KX118301.1|dfrA29|dihydrofolate_reductase||Escherichia_coli|132-590|459|complete
121	4	0.913	0.876	AY926880|vanH|D-specific_dehydrogenase||Paenibacillus_thiaminolyticus|2771-3739|969|complete	Y15705|vanH|vanh_protein||Bacillus_circulans|152-1120|969|complete
122	2	0.882	0.882	AF155139|vanHE|putative_lactate_dehydrogenase_VanHE||Paenibacillus_popilliae_ATCC_14706|4979-5947|969|complete	DQ018711|vanH|VanH||Paenibacillus_apiarius|3168-4136|969|complete
123	17	0.988	0.978	FJ854362|aac6-Ib|aminoglycoside_6-N-acetyltransferase_type_I||Acinetobacter_baumannii|1703-2257|555|complete	AY136758|aac6-Ib|aminoglycoside_6-N-acetyltransferase_type_Ib11||Salmonella_enterica_subsp_enterica_serovar_Typhimurium|378-947|570|complete
124	4	0.824	0.804	AY123251|aac6-II|aminoglycoside_6-n-acetyltransferase||Salmonella_enterica_subsp_enterica_serovar_Typhi|2951-3505|555|complete	AF162771|aac6-IIc|aminoglycoside_6-N-acetyltransferase||Pseudomonas_aeruginosa|62-643|582|complete
125	16	0.979	0.905	DQ112222|blaOXA-2|OXA-2||Achromobacter_denitrificans|1567-2394|828|complete	L07945|blaOXA-3|beta-lactamase||Pseudomonas_aeruginosa|61-888|828|complete
127	7	0.896	0.837	DQ018710|vanX|VanX||Paenibacillus_thiaminolyticus|7107-7715|609|complete	AF155139|vanXE|putative_DD-dipeptidase_VanXE||Paenibacillus_popilliae_ATCC_14706|6977-7648|672|complete
129	4	0.979	0.963	AF175293|vanHD|D-lactate_dehydrogenase||Enterococcus_faecium|3115-4086|972|complete	AY489045|vanHD5|VanHD5||Enterococcus_faecium|3046-4017|972|complete
132	4	0.961	0.9	NG_049984|blaSGM|class_A_beta-lactamase_SGM-2||Sphingobium_japonicum|101-1030|930|complete	CP002798||Beta-lactamase||Sphingobium_chlorophenolicum_L-1|670688-671617|930|complete
136	9	0.983	0.967	AY115475|cmlA5|chloramphenicol_resistance_protein||uncultured_bacterium|3338-4597|1260|complete	EU182575.1|cmlA8|CmlA8||Pseudomonas_aeruginosa|1686-2945|1260|complete
140	6	0.965	0.899	ACZD01000244|fosA|glutathione_transferase_FosA||Klebsiella_pneumoniae_subsp_rhinoscleromatis_ATCC_13884|16600-16181|420|complete	AGDM01000012||glutathione_transferase_fosA||Raoultella_ornithinolytica_10-5246|38886-39305|420|complete
141	2	0.935	0.935	AB522970|fosA3|fosfomycin_resistance_protein_FosA3||Escherichia_coli|1143-1559|417|complete	AB908992|FosA4|fosfomycin_resistance_glutathione_S-transferase||Escherichia_coli|1-417|417|complete
142	3	0.922	0.864	L06157|aac3-Ib|aminoglycoside_3-N-acetyltransferase||Pseudomonas_aeruginosa|555-1085|531|complete	AY884051|aac3-I|aminoglycoside_3-N-acetyltransferase||Serratia_marcescens|61-525|465|complete
143	3	0.964	0.929	U12338|aacC1oraacC-A1|aminoglycoside-3-acetyltransferase_AAC-3-Ia||Pseudomonas_aeruginosa|5056-5520|465|complete	AJ877225|aac3-I|aminoglycoside_acetyltransferase||Pseudomonas_aeruginosa|5757-5293|465|complete
144	9	0.862	0.795	AY943084.1||dihydrofolate_reductase||Pseudomonas_aeruginosa|2856-3092|237|complete	AY139592|dfrB2|dihydrofolate_reductase||uncultured_bacterium|1709-1945|237|complete
145	3	0.987	0.987	AJ429132|dfr2d|dihydrofolate_reductase||Escherichia_coli|69-305|237|complete	EU339233|dfr2d|dihydrofolate_reductase_type_2||Escherichia_coli|165-401|237|complete
146	3	0.956	0.916	U35036|cat|chloramphenicol_acetyltransferase||Staphylococcus_aureus|1167-1814|648|complete	AF507977.1||chloramphenicol_acetyltransferase||Enterococcus_faecium|17464-18111|648|complete
147	3	0.977	0.972	X02529||unnamed_protein_product_plasmid||Staphylococcus_aureus|2267-2914|648|complete	X92945.2||chloramphenicol_acetyltransferase||Enterococcus_faecalis|9582-8935|648|complete
148	2	0.939	0.939	M97297|vanR|vanR||Enterococcus_faecium|3976-4671|696|complete	DQ018711|vanR|VanR||Paenibacillus_apiarius|1-696|696|complete
150	64	0.873	0.809	AY553333|blaIMP-15|IMP-15||Pseudomonas_aeruginosa|114-854|741|complete	MH243350|blaIMP|subclass_B1_metallo-beta-lactamase_IMP-75||Pseudomonas_aeruginosa|1-741|741|complete
151	2	0.967	0.967	JF816544|IMP-35|metallo-beta-lactamase||Pseudomonas_aeruginosa|1-741|741|complete	KF148593|IMP-31|metallo-beta-lactamase||Pseudomonas_aeruginosa|1-738|738|complete
152	26	0.936	0.783	JQ794607|dfrA1|dihydrofolate_reductase||Salmonella_enterica_subsp_enterica_serovar_Weltevreden|59-532|474|complete	AF077008|dhfrXVI|trimethoprim_resistant_dihydrofolate_reductase||Salmonella_enterica_subsp_enterica_serovar_Typhimurium|115-588|474|complete
153	2	0.975	0.975	EU675686||dihydrofolate_reductase||Escherichia_coli|2543-3016|474|complete	FM877476.1|dfrA28|dihydrofolate_reductase||Aeromonas_hydrophila|116-589|474|complete
158	3	0.989	0.982	EU436855|qnrVC1|QnrVC1||Vibrio_cholerae|1402-2058|657|complete	HM015626|qnrVC3|QnrVC3||Vibrio_cholerae_non-O1non-O139|884-1540|657|complete
163	53	0.946	0.906	DQ143913|blaVIM-12|VIM-12||Klebsiella_pneumoniae|1775-2575|801|complete	KT954134|blaVIM|carbapenem-hydrolyzing_metallo-beta-lactamase_VIM-47||Pseudomonas_aeruginosa|1-801|801|complete
169	2	0.996	0.996	AF408195.1||putative_lincosamide_nucleotidyltransferase||Enterococcus_faecalis|9447-10250|804|complete	AJ238249.1|linB|lincosamide_nucleotidyltransferase||Enterococcus_faecium|127-930|804|complete
175	2	1.0	1.0	AB901041|fosE|FosE||Pseudomonas_aeruginosa|928-1332|405|complete	AY029772||unknown||Pseudomonas_aeruginosa|2250-2606|357|complete
177	10	0.896	0.824	APRN01000033.1||hypothetical_protein||Acinetobacter_sp_CIP_7018|307932-307090|843|complete	NG_050611|blaOXA|OXA-286_family_class_D_beta-lactamase_OXA-307||Acinetobacter_colistiniresistens|101-937|837|complete
178	4	0.901	0.856	APSA01000003.1||hypothetical_protein||Acinetobacter_sp_NIPH_3623|159906-160763|858|complete	APPC01000015.1||hypothetical_protein||Acinetobacter_sp_NIPH_758|270698-269862|837|complete
180	2	0.996	0.996	X08034||TET_protein||Bacillus_subtilis|188-1564|1377|complete	D12567|tetBSR|TETBSR||Bacillus_subtilis|546-1922|1377|complete
181	2	0.997	0.997	AY082011|vanHD|D-lactate_dehydrogenase||Enterococcus_faecium|4937-5908|972|complete	AB242319|vanHD|D-lactate_dehydrogenase||Enterococcus_raffinosus|3045-4016|972|complete
182	5	0.857	0.767	KP771986.1|bla-OXA-158|class_D_beta-lactamase_OXA-158||Pandoraea_sp_Va8523|1029-1880|852|complete	KP771982|bla-OXA-154|class_D_beta-lactamase_OXA-154||Pandoraea_sputorum|695-1573|879|complete
183	4	0.903	0.833	AY232670.1|catB2|chloramphenicol_acetyltransferase||Pasteurella_multocida|4157-3525|633|complete	AJ878850|catB10|CATB10_chloramphenicol_acetyltransferase||Pseudomonas_aeruginosa|1197-1829|633|complete
187	4	0.955	0.877	KR610408|cfrB|chloramphenicol_fluorphenicol_resistance_protein||Enterococcus_faecium|4995-6044|1050|complete	CP006845.1||chloramphenicolflorfenicol_resistance_protein||Bacillus_amyloliquefaciens_CC178|539696-540745|1050|complete
188	2	0.997	0.997	AM408573|cfr|rRNA_methylase||Staphylococcus_warneri|11077-10028|1050|complete	AJ879565|cfr|methyltransferase||Staphylococcus_aureus|2193-1144|1050|complete
189	3	0.946	0.917	NG_049988|blaSGM|class_A_beta-lactamase_SGM-6||Sphingobium|101-1081|981|complete	NG_049987|blaSGM|class_A_beta-lactamase_SGM-5||Sphingobium_sp_AP49|101-1081|981|complete
190	186	0.984	0.891	KF057028|bla-oxa-256|beta-lactamase_OXA-256||Acinetobacter_baumannii|1-825|825|complete	KX599404|blaOXA|carbapenem-hydrolyzing_class_D_beta-lactamase_OXA-527||Acinetobacter_sp_MRSN7700|1-825|825|complete
191	43	0.941	0.883	KF203099|blaOXA-325|beta-lactamase_OXA-325||Acinetobacter_calcoaceticus|1-822|822|complete	APQN01000012.1||hypothetical_protein||Acinetobacter_pittii_ANC_3678|1170133-1170954|822|complete
193	4	0.992	0.98	L09756|tet|tet||Listeria_monocytogenes|447-2372|1926|complete	AY534326|tetS|tetracycline_resistance_protein||Streptococcus_intermedius|488-2422|1935|complete
194	10	0.987	0.947	M13761|mls|macrolide-lincosamide-streptogramin_B-resistance_protein||Bacillus_subtilis|1453-2187|735|complete	Y09003|ermC|adenine_methylase||Staphylococcus_hyicus|189-923|735|complete
195	4	0.943	0.844	AY894138|erm|erythromycin_ribosome_methylase||Streptococcus_pasteurianus|1989-2723|735|complete	AJ488494|erm|erythromycin_resistance_protein||Lactobacillus_fermentum|11504-10767|738|complete
196	31	0.995	0.986	KJ934266|blaACARB-18|beta-lactamase_CARB-18||Vibrio_parahaemolyticus|1-852|852|complete	NG_048736|blaCARB|carbenicillin-hydrolyzing_class_A_beta-lactamase_CARB-32||Vibrio_parahaemolyticus|1-852|852|complete
198	7	0.99	0.979	JQ312422|vgaA|ABC_transporter||Staphylococcus_aureus|2170-3738|1569|complete	FN546261|vgaA|ABC_transporter||Staphylococcus_aureus|1766-3334|1569|complete
200	7	0.99	0.975	AJ517790|tetAA|tetracycline_resistance_protein||Aeromonas_salmonicida|7230-8429|1200|complete	AF534183.1|tetA|tetracycline_resistance_protein_efflux||Shigella_sonnei|2971-4245|1275|complete
201	4	0.987	0.975	AY043299.1|tetA|tetracycline_resistance_structural_protein_TetA||Aeromonas_salmonicida|5175-3985|1191|complete	NC_003123|tetA|tetracycline_resistance_structural_protein_TetA||Aeromonas_salmonicida_subsp_salmonicida|5197-4007|1191|complete
202	3	0.965	0.957	M85195|fos|fosfomycin-resistance_protein||Serratia_marcescens|296-721|426|complete	EU487198|fosA2|FosA2||Enterobacter_cloacae|217-642|426|complete
204	28	0.981	0.948	AF205943|blaoxa-10|oxacillinase||Escherichia_coli|7512-8312|801|complete	X75562|OXA-7|beta_lactamase_OXA-7||Escherichia_coli|135-935|801|complete
205	2	0.955	0.955	AM932669|blaOXA-129|OXA-129_beta-lactamase||Salmonella_enterica_subsp_enterica_serovar_Bredeney|699-1502|804|complete	AF347074|blaOXA-5|beta-lactamase_OXA-5||Pseudomonas_aeruginosa|1661-2464|804|complete
206	8	0.981	0.963	EU151758|vanXYc23|VanXYc23||Enterococcus_casseliflavus|1078-1650|573|complete	EU151753|vanXYc4|VanXYc4||Enterococcus_casseliflavus|1078-1650|573|complete
208	3	0.944	0.896	AY033764|vanRc3|response_regulator_VanRc3||Enterococcus_casseliflavus|3846-4541|696|complete	AF162694|vanRc|response_regulator_VanRc||Enterococcus_gallinarum|5193-5888|696|complete
211	2	0.996	0.996	K00432||aminoglycoside_phosphotransferase||Streptomyces_fradiae|307-1113|807|complete	AB211959|neoU|aminoglycoside_3-phosphotransferase||Streptomyces_fradiae|4803-3997|807|complete
212	2	0.976	0.976	X15100||unnamed_protein_product||Clostridioides_difficile|91-729|639|complete	U15027|catP|CatP||Clostridium_perfringens|2953-3576|624|complete
214	3	0.987	0.977	M17808||clindamycin_resistance_determinant_ermFS_plasmid||Bacteroides_fragilis|1204-2004|801|complete	M62487|ermFU|methyltransferase||Bacteroides_fragilis|271-1071|801|complete
216	2	0.914	0.914	EU408356.1|blaLRA-7|LRA-7||uncultured_bacterium_BLR7|7571-8479|909|complete	EU408350.1|blaLRA-9|LRA-9||uncultured_bacterium_BLR9|12585-11680|906|complete
230	7	0.887	0.819	AF130997|vanD|D-alanineD-lactate_ligase||Enterococcus_faecium|4083-5114|1032|complete	DQ172830|vanD|VanD||Enterococcus_gallinarum|3983-5014|1032|complete
233	25	0.974	0.898	MG214531.1|mcr-310|phosphoethanolamine_transferase||Aeromonas_caviae|6793-8418|1626|complete	MH332767|mcr-3|phosphoethanolamine_transferase||Aeromonas_allosaccharophila|1-1623|1623|complete
235	2	0.894	0.894	DQ018711|vanY|VanY||Paenibacillus_apiarius|6234-7133|900|complete	AY926880.2|vanY|DD-carboxypeptidase||Paenibacillus_thiaminolyticus|5831-6721|891|complete
237	4	0.985	0.98	NG_051536|rmtB|16S_rRNA_guanine1405-N7-methyltransferase_RmtB4||Proteobacteria|1-756|756|complete	NG_051535|rmtB|16S_rRNA_guanine1405-N7-methyltransferase_RmtB3||Escherichia_coli|1-756|756|complete
239	3	0.983	0.979	AJ843080||putative_aminoglycoside_N-acetyltransferase||Streptomyces_fradiae|27797-26934|864|complete	M55426|aacC8|aminoglycoside_acetyltransferase||Streptomyces_fradiae|466-1326|861|complete
241	2	0.989	0.989	FJ263090|blaTER-2|TER-2_beta-lactamase||Raoultella_terrigena|156-1010|855|complete	FJ263091|blaTER-1|TER-1_beta-lactamase||Raoultella_terrigena|156-1010|855|complete
249	2	0.995	0.995	V00622|cat|cat||Escherichia_coli|244-903|660|complete	D16171|pp-cat|PP-CAT||Photobacterium_damselae_subsp_piscicida|383-1042|660|complete
255	2	0.931	0.931	U35369|vanW|unknown||Enterococcus_faecalis|3183-4010|828|complete	AY655721|vanW|VanW||Enterococcus_faecium|3069-3896|828|complete
257	2	1.0	1.0	NG_050561.1|kamB|16S_rRNA_adenine1408-N1-methyltransferase_KamB||Streptoalloteichus_tenebrarius|101-748|648|complete	AJ629123|kamB|16S_rRNA_methyltransferase||Streptoalloteichus_tenebrarius|12954-13421|468|complete
261	3	0.867	0.828	AP008230||hypothetical_protein||Desulfitobacterium_hafniense_Y51|4204918-4204091|828|complete	NZ_AGAF01000127|vanW|glycopeptide_resistance_accessory_protein_VanW||Desulfosporosinus_sp_OT|5253-4429|825|complete
263	12	0.948	0.844	HQ157204|blaP1b|PSE-1CARB-2_carbenicillinase||Pseudomonas_aeruginosa|747-1613|867|complete	AY248038|carb9|carbenicillin-hydrolyzing_beta-lactamase||Vibrio_cholerae_non-O1non-O139|2073-2939|867|complete
264	3	0.849	0.835	DQ679966|acrA|AcrA||Enterobacter_cloacae|300-1493|1194|complete	AJ318073.1|acrA|AcrA_protein||Klebsiella_pneumoniae|794-1990|1197|complete
265	35	0.94	0.732	AY236073|blaOXA-48|OXA-48||Klebsiella_pneumoniae|2188-2985|798|complete	KY682753|blaOXA|OXA-548_family_class_D_beta-lactamase_OXA-551||Shewanella_baltica|1-888|888|complete
266	17	0.92	0.824	AM040708|dhfrXII|dihydrofolate_reductase||Escherichia_coli|269-766|498|complete	Z50802|dfrxiii|dihydrofolate_reductase||Escherichia_coli|718-1215|498|complete
267	5	0.905	0.852	MK134376.1|tetX|FAD_dependent_oxidoreductase||Escherichia_coli|1482-325|1158|complete	MK134375.1|tetX|Tetracycline_resistance_protein||Acinetobacter_baumannii|6174-7340|1167|complete
268	3	0.836	0.814	EF126059||L1_beta-lactamase||Stenotrophomonas_maltophilia|1-870|870|complete	AJ272109|blaL1|metallo_beta-lactamase||Stenotrophomonas_maltophilia|1-888|888|complete
269	15	0.922	0.851	HM368375||oxacillinase_OXA-114f||Achromobacter_xylosoxidans|1-828|828|complete	HE614014|bla-oxa258|betalactamase_OXA258_variant||Achromobacter_ruhlandii|1-825|825|complete
270	16	0.921	0.813	KX139523.1|mecA|penicillin_binding_protein_2a||Staphylococcus_aureus|1-2007|2007|complete	AY820253|mecA|PBP2a-like_protein||Staphylococcus_sciuri|20-2017|1998|complete
271	2	0.989	0.989	AF162694|vanSc|sensor-histidine_kinase_VanSc||Enterococcus_gallinarum|5878-6963|1086|complete	DQ022190|vanSc|sensor-histidine_kinase||Enterococcus_gallinarum|4672-5757|1086|complete
272	2	0.955	0.955	EU151753|vanSc4|VanSc4||Enterococcus_casseliflavus|4599-5663|1065|complete	AY033764|vanSc3|histidine_kinase_VanSc3||Enterococcus_casseliflavus|4604-5662|1059|complete
273	87	0.972	0.832	HM439644|qnrB10|QnrB10||Citrobacter_braakii|1-645|645|complete	CP018961.1||fluoroquinolone_resistance_protein||Escherichia_coli|164103-163459|645|complete
275	4	0.898	0.84	HQ679900|vanH|D-lactate_dehydrogenase||Amycolatopsis_orientalis_HCCB10007|1-1032|1032|complete	DQ246438|vanH|VanH||Amycolatopsis_coloradensis|124-1179|1056|complete
276	4	0.997	0.995	Y15510|tetH|tetracycline_resistance_efflux_protein_of_class_H||Pasteurella_multocida|2099-3301|1203|complete	AJ245947|tetH|tetracycline_resistance_efflux_protein||Pasteurella_aerogenes|986-2164|1179|complete
277	2	0.99	0.99	AF038993|tetAJ|tetracycline_resistance_protein||Proteus_mirabilis|1084-2280|1197|complete	ACLE01000065|tetAJ|transporter_major_facilitator_family_protein||Proteus_mirabilis_ATCC_29906|24957-26153|1197|complete
278	7	0.996	0.994	AF118110.1|cfxA2|class_A_beta-lactamase_CFXA2_precursor||Prevotella_intermedia|1037-72|966|complete	AF504910|cfxa2|CfxA2-like_beta-lactamase||Prevotella_buccae|1-966|966|complete
290	4	0.966	0.936	HQ586946|amph|adenylate_kinase||Aeromonas_hydrophila|1-795|795|complete	U10251||beta-lactamase||Aeromonas_sobria|181-975|795|complete
293	15	0.919	0.876	AF189299||class_B_carbapenemase_BlaB-3||Elizabethkingia_meningoseptica|1-750|750|complete	EF595959|blaB-13|class_B_carbapenemase||Elizabethkingia_meningoseptica|1-750|750|complete
294	18	0.918	0.88	KF460533|blaOXA-363|beta-lactamase_OXA-363||Acinetobacter_lwoffii|1-831|831|complete	KF421163|blaOXA-360|beta-lactamase||Acinetobacter_schindleri|1-831|831|complete
295	210	0.974	0.871	AF148850|blaSHV-1|SHV-1_beta-lactamase||Escherichia_coli_HB101|6-866|861|complete	FJ755841||beta-lactamase||Klebsiella_pneumoniae|1-846|846|complete
296	17	0.964	0.813	KP347127|mcr-1|phosphoethanolamine_transferase||Escherichia_coli|22413-24038|1626|complete	LT598652.1|mcr-2|putative_integral_membrane_protein||Escherichia_coli|26779-28395|1617|complete
297	8	0.953	0.867	HQ713678|blaPER-7|blaPER-7||Acinetobacter_baumannii|5757-6683|927|complete	GQ396303|blaPER-6|extended-spectrum_beta-lactamase_PER-6||Aeromonas_allosaccharophila|1-927|927|complete
298	12	0.977	0.875	AF180953|acc-1a1|AMPC_cephalosporinase_precursor_protein_ACC-1a||Hafnia_alvei|1-1173|1173|complete	AF180957|acc-3|AMPC_cephalosporinase_precursor_protein_ACC-3||Hafnia_alvei|1-1131|1131|3_partial
299	14	0.943	0.876	AY739646|bla-OXA-72|carbapenem-hydrolyzing_beta-lactamase_OXA-72||Acinetobacter_baumannii|1-828|828|complete	KC479325|blaOXA-255|beta-lactamase_OXA-255||Acinetobacter_pittii|669-1496|828|complete
300	4	0.945	0.877	FN812951|dfrK|dihydrofolate_reductase||Staphylococcus_aureus|1-492|492|complete	AB205645|dfrG|dihydrofolate_reductase||Staphylococcus_aureus|1013-1510|498|complete
301	4	0.911	0.866	HQ679900|vanX|D-alanyl-D-alanine_dipeptidase||Amycolatopsis_orientalis_HCCB10007|2070-2678|609|complete	AY618461|vanX|D-alanyl-D-alanine_dipeptidase||Amycolatopsis_coloradensis|1756-2316|561|3_partial
302	3	0.897	0.864	LLLC01000048.1||aminoglycoside_N-acetyltransferase_AAC3-IIIb||Pseudomonas_aeruginosa|1171-353|819|complete	L06161|aac3-IIIc|aminoglycoside_3-N-acetyltransferase||Pseudomonas_aeruginosa|106-945|840|complete
303	2	0.726	0.726	JN086160||beta-lactamase||uncultured_bacterium|2407-1583|825|complete	JF268688.1|blaOXA-209|beta-lactamase_OXA-209||Riemerella_anatipestifer|6232-5408|825|complete
304	2	0.853	0.853	FR772051|vgaE|ABC_transporter||Staphylococcus_aureus_subsp_aureus_ST398|8741-10315|1575|complete	KF540226.1|vgaE|ABC_transporter||Staphylococcus_cohnii|5144-3570|1575|complete
305	2	0.857	0.857	CP003785||Penicillin-binding_protein_AmpH||Klebsiella_pneumoniae_subsp_pneumoniae_1084|4208384-4209544|1161|complete	AP012030.1|ampH|penicillin-binding_protein_ampH||Escherichia_coli_DH1|396711-395554|1158|complete
306	5	0.92	0.832	KX620467|blaFRI|carbapenem-hydrolyzing_class_A_beta-lactamase_FRI-2||Enterobacter_asburiae|1-885|885|complete	MH208723|blaFRI|carbapenem-hydrolyzing_class_A_beta-lactamase_FRI-5||Enterobacter_cloacae_complex_sp|1-891|891|complete
307	3	0.896	0.894	M55520|grm|gentamicin_resistance_methylase||Micromonospora_echinospora|125-949|825|complete	M55521|grm|gentamicin_resistance_methylase||Micromonospora_rosea|121-945|825|complete
308	4	0.926	0.909	AJ971089|mefI|macrolide-efflux_protein_I||Streptococcus_pneumoniae|22687-23904|1218|complete	AF227520|mefA|macrolide-efflux_protein_A||Streptococcus_pneumoniae|3254-4471|1218|complete
309	5	0.941	0.922	DQ157752|ereA|erythromycin_esterase||Escherichia_coli|2700-3920|1221|complete	FN396877|ereC|erythromycin_esterase||Klebsiella_pneumoniae|943-2199|1257|complete
310	8	0.918	0.847	KR061500.1|blaOXA|oxacillinase_OXA-465||Campylobacter_jejuni|1-747|747|complete	KR061495.1|blaOXA|oxacillinase_OXA-446||Campylobacter_jejuni|1-750|750|complete
311	4	0.954	0.923	FR821779.1|mecA|beta-lactam-inducible_penicillin-binding_protein||Staphylococcus_aureus_subsp_aureus_LGA251|37678-35681|1998|complete	KF955540|mecC2|beta-lactam-inducible_penicillin-binding_protein||Staphylococcus_saprophyticus|436-2433|1998|complete
312	13	0.979	0.917	AB187515|qnr|Qnr||Shigella_flexneri|9737-10393|657|complete	HQ631376||quinolone_resistance_protein||Aeromonas_hydrophila|1-657|657|complete
313	3	0.918	0.863	AF140221||aminoglycoside_6-N-acetyltransferase_Iz||Stenotrophomonas_maltophilia|390-851|462|complete	AB894482.1|aac6-Iak|aminoglycoside_6-N-acetyltransferase||Stenotrophomonas_maltophilia|35500-35039|462|complete
314	5	0.951	0.913	AM180068|mphC|macrolide_2-phosphotransferase||Staphylococcus_xylosus|1-900|900|complete	AF167161|mphBM|MphBM||Staphylococcus_aureus|5665-6564|900|complete
315	3	0.96	0.931	FN435330|str_pS194|streptomycin_resistance_protein||Staphylococcus_rostri|1-849|849|complete	AM296544.1|cds10|truncated_streptomycin_resistance_protein||Enterococcus_faecium|8084-8647|564|3_partial
316	3	0.927	0.898	AB200915|dfr6|dihydrofolate_reductase||Vibrio_cholerae_O1|2305-1832|474|complete	Z86002.1|dfrVI|dihydrofolate_reductase||Proteus_mirabilis|336-809|474|complete
317	2	0.892	0.892	AY453161|bla1|beta-lactamase_I||Bacillus_anthracis|501-1430|930|complete	X06599||unnamed_protein_product||Bacillus_cereus|273-1193|921|complete
319	2	0.92	0.92	X53797|IIH-CAT|chloramphenicol_acetyltransferase||Haemophilus_influenzae|134-775|642|complete	X53796.1|II-CAT|chloramphenicol_acetyltransferase||Escherichia_coli_K-12|187-828|642|complete
320	2	0.893	0.893	AB242319|vanSD|histidine_protein_kinase||Enterococcus_raffinosus|689-1834|1146|complete	EU999036|vanSD|histidine_protein_kinase_VanSD||Enterococcus_faecium|689-1390|702|complete
321	3	0.916	0.91	M19530||beta-lactamase_II_precursor_EC_3526||Bacillus_cereus|416-1186|771|complete	NG_047224|bla2|BcII_family_subclass_B1_metallo-beta-lactamase||Bacillus|101-874|774|complete
322	2	0.87	0.87	AB242319|vanYD|D_D-carboxypeptidase||Enterococcus_raffinosus|1958-3025|1068|complete	AY082011|vanYD|truncated_DD-carboxypeptidase||Enterococcus_faecium|3849-4265|417|complete
323	2	0.894	0.894	HE993884|blaZ|Beta-lactamase||Staphylococcus_xylosus|11937-11086|852|complete	FR823292|blaZ|beta_lactamase_protein_BlaZ||Staphylococcus_aureus|1647-796|852|complete
324	2	0.925	0.925	FFFO01000009.1|fosX|Fosfomycin_resistance_protein_fosX||Listeria_monocytogenes|81761-82162|402|complete	AL591981|lmo1702|lmo1702||Listeria_monocytogenes_EGD-e|12900-12499|402|complete
325	2	0.871	0.871	AY271782|vanG|D-AlaD-Ser_ligase||Enterococcus_faecalis|21049-22098|1050|complete	FJ872410|vanG2|VanG2||Enterococcus_faecalis|39328-40377|1050|complete
326	46	0.977	0.943	EF016355.1|blaADC-25|AmpC_cephalosporinase||Acinetobacter_baumannii|1-1152|1152|complete	AM283523.1|adc-18|ADC-18_protein||Acinetobacter_pittii|1-1152|1152|complete
327	14	0.949	0.917	AY227052|cphA6|class_B_beta-lactamase||Aeromonas_veronii_bv_veronii|1-765|765|complete	AY227051|cphA5|class_B_beta-lactamase||Aeromonas_salmonicida|1-765|765|complete
328	3	0.925	0.918	AB462903|aac6-Iaf|aminoglycoside_6-N-acetyltransferase||Pseudomonas_aeruginosa|1200-1751|552|complete	AF047556|aac6-Iq|aminoglycoside_6-N-acetyltransferase||Klebsiella_pneumoniae|127-678|552|complete
329	5	0.943	0.908	AY664504|blaOXA-60b|OXA-60b_oxacillinase||Ralstonia_pickettii|1-816|816|complete	CP010800||beta-lactamase||Ralstonia_mannitolilytica|790536-791351|816|complete
330	8	0.961	0.942	HG931732.1|blaOXA-373|beta-lactamase||Acinetobacter_johnsonii|1-825|825|complete	KF203108|blaOXA-334|beta-lactamase_OXA-334||Acinetobacter_johnsonii|1-825|825|complete
331	132	0.961	0.922	AP003139|blaZ|beta-lactamase||Staphylococcus_aureus_subsp_aureus_N315|8790-7945|846|complete	AENR01000015||beta-lactamase||Staphylococcus_epidermidis_FRI909|54703-53858|846|complete
332	45	0.987	0.955	NLDD01000006.1||class_A_beta-lactamase||Klebsiella_variicola|119724-120584|861|complete	JQ067123|blaLEN-26|LEN-26||Escherichia_coli|1-861|861|complete
333	5	0.976	0.934	X07753||unnamed_protein_product||Acinetobacter_baumannii|103-882|780|complete	AJ627643|aphA6|aminoglycoside_3-phosphotransferase||Alcaligenes_faecalis|4934-5713|780|complete
334	3	0.966	0.95	Z50802|aadA4|adenyltransferase_AADA4||Escherichia_coli|1306-2094|789|complete	AF137361|aadA5|streptomycin_and_spectinomycin_resistance_aminoglycoside_adenyltransferase||Escherichia_coli|64-852|789|complete
335	3	0.928	0.907	K01998|cat|chloramphenicol_acetyltransferase||Plasmid_pC194|288-938|651|complete	U75299|cat-TC|chloramphenicol_acetyltransferase-TC||Lactobacillus_reuteri|657-1373|717|complete
336	3	0.938	0.917	AY926880|vanS|histidine_protein_kinase||Paenibacillus_thiaminolyticus|1391-2551|1161|complete	M97297|vanS|vanS||Enterococcus_faecium|4649-5803|1155|complete
337	2	0.97	0.97	FJ872411|vanE|VanE||Enterococcus_faecalis|39736-40794|1059|complete	AF136925|vanE|D-alanine-D-serine_ligase||Enterococcus_faecalis|1-604|604|5_and_3_partial
338	4	0.962	0.889	AF330699|aad6|aminoglycoside_adenyltransferase||Enterococcus_faecium|22-930|909|complete	KF421157|aadE|AadE||Enterococcus_faecium|1919-2782|864|complete
339	2	0.935	0.935	GQ337064|aac6-33|AaC6-33||Pseudomonas_aeruginosa|1203-1757|555|complete	AY289608|aac6-I30|6-N-aminoglycoside_acetyltransferase||Salmonella_enterica_subsp_enterica_serovar_Agona|1524-2078|555|complete
340	2	0.93	0.93	AJ561197|linF|LinF_protein||Escherichia_coli|1321-2142|822|complete	DQ836009.1|linG|LinG_lincosamide_nucleotidyltransferase||Salmonella_enterica_subsp_enterica_serovar_Stanley|1310-2131|822|complete
341	2	0.929	0.929	U35369|vanYB|DD-carboxypeptidase||Enterococcus_faecalis|2359-3165|807|complete	AY655721|vanYB|VanYB||Enterococcus_faecium|2245-3051|807|complete
342	2	0.933	0.933	AY033764|vanTc3|serine_racemase_VanTc3||Enterococcus_casseliflavus|1644-3746|2103|complete	EU151753|vanTc4|VanTc4||Enterococcus_casseliflavus|1647-3749|2103|complete
343	2	0.938	0.938	U35369|vanHB|D-2-hydroxyacid_dehydrogenase||Enterococcus_faecalis|4007-4978|972|complete	AF192329|vanHB|VanHB||Enterococcus_faecalis|27871-28842|972|complete
344	2	0.942	0.942	AP014611|aac6-Ian|aminoglycoside_6-N-acetyltransferase||Serratia_marcescens|26690-26118|573|complete	NG_052170|aac6-Ian|aminoglycoside_N-acetyltransferase_AAC6-Ian||Pseudochrobactrum_sp_AO18b|101-673|573|complete
345	3	0.938	0.927	CP001336||D-alanineD-alanine_ligase||Desulfitobacterium_hafniense_DCB-2|1779555-1780580|1026|complete	AP008230||hypothetical_protein||Desulfitobacterium_hafniense_Y51|4203951-4202890|1062|complete
346	32	0.992	0.978	FJ666066||class_C_beta-lactamase_PDC-3||Pseudomonas_aeruginosa|1-1194|1194|complete	KR057760.1||AmpC||Pseudomonas_aeruginosa|1-1104|1104|5_partial
347	26	0.991	0.942	HM193083|blaDHA|DHA-1||Klebsiella_pneumoniae|987-2126|1140|complete	KM087852|blaDHA-16|class_C_beta-lactamase||Morganella_morganii|1-1140|1140|complete
348	25	0.994	0.99	AF156486|ges-1|beta-lactamase_GES-1||Klebsiella_pneumoniae|1332-2195|864|complete	AB116260|blaGES-4|beta-lactamase_GES-4||Klebsiella_pneumoniae|1330-2193|864|complete
349	24	0.993	0.982	AF071413||Sul1_dihydropteroate_synthase||Escherichia_coli|6700-7539|840|complete	AY047357|sul3|dihydropteroate_synthetase||Salmonella_enterica_subsp_enterica_serovar_Typhimurium|63-914|852|complete
350	24	0.993	0.981	FN396876|blaNDM-1|metallo-beta-lactamase||Klebsiella_pneumoniae|3219-2407|813|complete	KF361506|blaNDM-10|metallo-beta-lactamase_NDM-10||Klebsiella_pneumoniae_subsp_pneumoniae|1-813|813|complete
351	20	0.984	0.966	AF078527|aadB|aadB_transferase||Pseudomonas_aeruginosa|3770-4303|534|complete	HM367617|aadB|aminoglycoside_2-O-adenylyltransferase||Pseudomonas_aeruginosa|58-591|534|complete
352	18	0.995	0.973	KX620936|optrA|phenicol_and_oxazolidinone_resistance_protein||Enterococcus_faecalis|1-1968|1968|complete	KT892063|optrA|ABC_transporter_ATP-binding_protein||Enterococcus_faecium|105-2072|1968|complete
353	14	0.993	0.987	AF324834.1|bla|extended_spectrum_beta-lactamase_VEB-1b||Pseudomonas_aeruginosa|1-900|900|complete	EF136375|blaVEB-4|extended-spectrum_beta-lactamase_VEB-4||Proteus_mirabilis|1-900|900|complete
354	14	0.986	0.944	EU086830|OXA-136|class_D_beta-lactamase||Brachyspira_pilosicoli_WesB|89-898|810|complete	AY619003|oxa-63|class_D_beta-lactamase||Brachyspira_pilosicoli|704-1510|807|complete
355	14	0.989	0.976	JN899585|ermB|rRNA_methylase||Enterococcus_faecium|275-1012|738|complete	AF109075|erm1B|rRNA_methyltransferase_Erm1B||Clostridioides_difficile_630|4433-5170|738|complete
356	13	0.992	0.967	AJ830714|sul2|dihydropteroate_synthase||Actinobacillus_pleuropneumoniae|146-961|816|complete	AM183225|sul2|type_2_dihydropteroate_synthase||Bibersteinia_trehalosi|10491-11309|819|complete
357	11	0.985	0.963	EU151760|vanC23|VanC23||Enterococcus_casseliflavus|29-1081|1053|complete	EU151756|vanC4|VanC4||Enterococcus_casseliflavus|29-1081|1053|complete
358	11	0.983	0.97	BX664015.1|aphA|aminoglycoside_3-phosphotransferase||Serratia_marcescens|103833-103018|816|complete	L05392||309_kDa_protein||Salmonella_enterica_subsp_enterica_serovar_Typhimurium|6414-7229|816|complete
359	10	0.99	0.975	HQ170510|blaOXA-1|beta-lactamase_OXA-1||Aeromonas_allosaccharophila|1215-2045|831|complete	AY237830||OXA-47||Klebsiella_pneumoniae|1-831|831|complete
360	3	0.953	0.935	KF730243.1|blaAQU-2|AQU-2||Aeromonas_hydrophila|1-1143|1143|complete	KF730244.1|blaAQU-3|AQU-3||Aeromonas_dhakensis|1-1149|1149|complete
361	9	0.995	0.992	CP013032||class_D_beta-lactamase||Campylobacter_coli|1495715-1494942|774|complete	CP023866.1||OXA-61_family_class_D_beta-lactamase_OXA-460||Campylobacter_jejuni|651046-651807|762|complete
362	8	0.974	0.951	X51534||unnamed_protein_product||Enterobacter_cloacae|91-951|861|complete	X13543.1||unnamed_protein_product_plasmid||Plasmid_pWP113a|186-1046|861|complete
363	8	0.992	0.986	DQ058661|qnrA3|quinolone_resistance_determinant_QnrA3||Shewanella_algae|1-657|657|complete	AY675584|qnr|Qnr||Klebsiella_oxytoca|1-657|657|complete
364	8	0.984	0.977	AJ295344|blaOCH-6|beta-lactamase_class_C||Ochrobactrum_anthropi|1-1173|1173|complete	AJ295341|blaOCH-3|beta-lactamase_class_C||Ochrobactrum_anthropi|1-1173|1173|complete
365	7	0.995	0.986	AY665723|blaOXA-58|OXA-58||Acinetobacter_baumannii|4143-3301|843|complete	KU726870|blaOXA|OXA-58_family_carbapenem-hydrolyzing_class_D_beta-lactamase_OXA-512||Acinetobacter_baumannii|1-843|843|complete
366	7	0.991	0.989	AY306130|blaOXA-50a|oxacillinase||Pseudomonas_aeruginosa|1-789|789|complete	LLNM01000004.1||OXA-50_family_oxacillin-hydrolyzing_class_D_beta-lactamase_OXA-485||Pseudomonas_aeruginosa|98466-97678|789|complete
367	7	0.987	0.976	AF398335.1||class_A_HERA-3_beta-lactamase||Atlantibacter_hermannii|1-873|873|complete	AJ536088.1|bla|class_A_beta-lactamase||Atlantibacter_hermannii|1-873|873|complete
368	7	0.993	0.988	AB087225|cfiA1|metallo-beta-lactamase||Bacteroides_fragilis|1-750|750|complete	FM200787|cfiA|CFIA_protein||Bacteroides_fragilis|3-752|750|complete
369	7	0.988	0.972	AY043209|vatE|streptogramin_A_acetyltransferase||Enterococcus_faecium|1-645|645|complete	AY043213|vatE|streptogramin_A_acetyltransferase||Enterococcus_faecium|1-645|645|complete
370	6	0.979	0.965	KY363207.1|blaARL|beta-lactamase_ARL-2||Staphylococcus_arlettae|2237-3085|849|complete	KY363214.1|blaARL|beta-lactamase_ARL-5||Staphylococcus_arlettae|2238-3086|849|complete
371	6	0.995	0.99	HF953351|blaRTG-6|carbenicillin-hydrolysing_betta-lactamase_class_A_penicillinase_CARB||Psychrobacter_maritimus|3358-2462|897|complete	EU850412||RTG-4||Acinetobacter_baumannii|2270-3166|897|complete
372	6	0.988	0.986	KR870311.1|fosB|fosfomycin_resistance_protein||Staphylococcus_aureus|99-518|420|complete	HQ219726||metallothiol_transferase_FosB||Enterococcus_faecium|386-805|420|complete
373	6	0.992	0.99	FR688022|cepA|beta-lactamase||Bacteroides_fragilis|1-903|903|complete	U05886|cepA-49|beta-lactamase||Bacteroides_fragilis|404-1306|903|complete
374	6	0.997	0.996	MF543359.1|mcr-4|MCR-4||Salmonella_sp|7433-5808|1626|complete	MG026621.1|mcr-4|phosphoethanolamine_transferase_MCR-43||Enterobacter_cloacae|1-1626|1626|complete
375	5	0.981	0.963	Z21523|TetAQ2|TetAQ2_protein||Bacteroides_fragilis|362-2287|1926|complete	L33696|tetQ|tetQ||Prevotella_ruminicola|825-2750|1926|complete
376	5	0.973	0.962	AF263519|aacA29a|6-N-aminoglycoside_acetyltransferase_type_I||Pseudomonas_aeruginosa|1403-1798|396|complete	NG_048576.1|aac6-29|aminoglycoside_N-acetyltransferase_AAC6-29b||Pseudomonas_aeruginosa|101-502|402|complete
377	5	0.964	0.897	AF231986|floR|florfenicol_exporter||Escherichia_coli|3308-4522|1215|complete	D37826||PP-FLO||Photobacterium_damselae_subsp_piscicida|1071-2195|1125|complete
378	5	0.996	0.996	FJ474091|strB|streptomycin_resistance_protein_B||Escherichia_coli|264-1100|837|complete	CP000971|strB|aminoglycoside_resistance_protein_B||Escherichia_coli_SMS-3-5|99438-100268|831|complete
379	5	0.995	0.99	AB263754|qepA|quinolone_efflux_pump||Escherichia_coli|8587-7052|1536|complete	JQ064560|qepA3|quinolone_efflux_pump||Klebsiella_aerogenes|1-1536|1536|complete
380	5	0.987	0.98	FJ940887|nimI|putative_5-nitroimidazole_reductase||Prevotella_baroniae|1-457|457|3_partial	FJ940883|nimI|putative_5-nitroimidazole_reductase||Prevotella_baroniae|1-457|457|3_partial
381	5	0.994	0.99	AP000342|tetA|tetracycline_resistance_protein||Shigella_flexneri_2b|41538-42743|1206|complete	AJ277653|tetA|TetA_protein||Escherichia_coli|4551-5756|1206|complete
382	4	0.996	0.996	AJ632249|oxa-59|class_D_beta-lactamase_precursor||Burkholderia_pseudomallei|1-810|810|complete	AJ488303|oxa|beta-lactamase||Burkholderia_pseudomallei|1-810|810|complete
383	4	0.996	0.996	JN861782|blaOXA-214|beta-lactamase_OXA-214||Acinetobacter_haemolyticus|1-828|828|complete	JN861783|blaOXA-215|beta-lactamase_OXA-215||Acinetobacter_haemolyticus|1-828|828|complete
384	4	0.992	0.99	AB674568.1|blaCIA-4|extended-spectrum_class_A_beta-lactamase||Chryseobacterium_indologenes|1-879|879|complete	AB639753.1|blaCIA-1|extended-spectrum_beta-lactamase||Chryseobacterium_indologenes_NBRC_14944|1-879|879|complete
385	4	0.995	0.993	AB366441|strA|streptomycin_phosphotransferase||Salmonella_enterica_subsp_enterica_serovar_Dublin|22458-23261|804|complete	M28829||Sm_resistance_protein_A||Escherichia_coli|63-866|804|complete
386	4	0.982	0.968	AF192329|vanB|VanB||Enterococcus_faecalis|28835-29863|1029|complete	U35369|vanB|D-AlaD-Lac_ligase||Enterococcus_faecalis|4971-5999|1029|complete
387	4	0.989	0.973	CP004067||aminoglycoside_3-phosphotransferase||Campylobacter_coli_CVM_N29710|52915-53709|795|complete	AB247327|aph3|aminoglycoside_phosphotransferase||Enterococcus_faecalis|3096-3890|795|complete
388	4	0.928	0.854	X51472||unnamed_protein_product_plasmid||Corynebacterium_diphtheriae|195-956|762|complete	NC_005206|ermX|ErmX||Trueperella_pyogenes|3668-4522|855|complete
389	3	0.994	0.992	KU721146.1|blaOXA|beta-lactamase_OXA-464||Arcobacter_butzleri|1-762|762|complete	KU721148|blaOXA|beta-lactamase_OXA-491||Arcobacter_butzleri|1-762|762|complete
390	3	0.984	0.972	M29832|ermD|macrolide-lincosamide-streptogramin_B_resistance_methylase||Bacillus_licheniformis|430-1293|864|complete	M77505|ermK|erythromycin-inducible_23S_ribosomal_RNA_methylase||Bacillus_licheniformis|772-1635|864|complete
391	3	0.996	0.994	AF162694|vanC|D-alanine-D-alanine_ligase-related_protein||Enterococcus_gallinarum|1411-2442|1032|complete	DQ022190|vanC|D-alanineD-serine_ligase||Enterococcus_gallinarum|205-1236|1032|complete
392	3	0.976	0.966	AY524276||class_C_beta-lactamase_SRT-2||Serratia_marcescens|1-1137|1137|complete	AB008455||SST-1||Serratia_marcescens|152-1288|1137|complete
393	3	0.986	0.981	KF055448|qnrD1|QnrD1||Salmonella_enterica_subsp_enterica_serovar_Hadar|61-705|645|complete	KX130945|qnrD3|quinolone_resistance_protein_QnrD3||Escherichia_coli|1-645|645|complete
394	3	0.998	0.998	AJ549214|fexA|florfenicol-chloramphenicol_exporter||Staphylococcus_lentus|177-1604|1428|complete	JQ041372||chloramphenicolflorfenicol_exporter||Staphylococcus_cohnii|15451-14024|1428|complete
395	3	0.992	0.988	AY591760|msrA|MsrA||Corynebacterium_sp_CU-2004|274-1740|1467|complete	AB013298||MsrSA||Staphylococcus_aureus|487-1953|1467|complete
396	3	0.996	0.996	DQ089809|blaBEL1|Bel-1||Pseudomonas_aeruginosa|1006-1857|852|complete	FJ666063||extended-spectrum_beta-lactamase_BEL-2||Pseudomonas_aeruginosa|1-852|852|complete
397	3	0.967	0.943	AF207840|aph2-Ib|aminoglycoside_phosphotransferase||Enterococcus_faecium|122-1021|900|complete	KF652098|aph2-Ib|2-aminoglycoside_phosphotransferase||Campylobacter_jejuni|1-900|900|complete
398	3	0.998	0.997	Z54180|bla|BRO-1||Moraxella_catarrhalis|84-1028|945|complete	Z54181.1|bla|BRO-2||Moraxella_catarrhalis_ATCC_43617|63-1007|945|complete
399	3	0.956	0.913	GU441460||beta-lactamase_blaTLA-1||Escherichia_coli|3220-4125|906|complete	AP014611.1||beta-lactamase_blaTLA-3||Serratia_marcescens|150153-149224|930|complete
400	3	0.972	0.946	AF133140|tetG|tetracycline_resistance_protein||Pseudomonas_sp|757-1932|1176|complete	AF133139|tetG|tetracycline_resistance_protein||Pseudomonas_sp|1104-2279|1176|complete
401	3	0.996	0.996	AP009493|aphE|streptomycin_6-phosphotransferase||Streptomyces_griseus_subsp_griseus_NBRC_13350|267117-267935|819|complete	X53527||unnamed_protein_product||Streptomyces_griseus|1-819|819|complete
402	3	0.991	0.989	Y18050.2|aphA15|aminoglycoside_phosphotransferase||Pseudomonas_aeruginosa|4758-5552|795|complete	EU165039|aphA|Aph||Pseudomonas_aeruginosa|610-1404|795|complete
403	3	0.968	0.941	L06940|tetA|tetracycline_resistance_protein||Escherichia_coli|21-1238|1218|complete	CP000645|tetAE|tetracycline_resistance_protein_TetAE||Aeromonas_salmonicida_subsp_salmonicida_A449|4109-5326|1218|complete
404	2	0.996	0.996	AJ620678||GIM-1_protein||Pseudomonas_aeruginosa|1041-1793|753|complete	KM659858|blaGIM-2|metallo-beta-lactamase_GIM-2||Enterobacter_cloacae|402-1154|753|complete
405	2	0.966	0.966	X51891||N-6-aminoadenine-N-methyltransferase||Saccharopolyspora_erythraea_NRRL_2338|190-1335|1146|complete	M11200|ermE2|N-6-amino_adenine-N-methyl_transferase||Saccharopolyspora_erythraea_NRRL_2338|284-1396|1113|complete
406	2	0.998	0.998	U00096|emrB|multidrug_efflux_pump_membrane_subunit_EmrB||Escherichia_coli_str_K-12_substr_MG1655|2812616-2814154|1539|complete	ASTU01000063.1||multidrug_resistance_protein_B||Escherichia_coli_KTE14|61249-62787|1539|complete
407	2	1.0	1.0	JANA01000064||putative_beta-lactamase_OXA-10||Fusobacterium_sp_OBRC1|2767-3552|786|complete	AY227054|fus1|class_D_beta-lactamase||Fusobacterium_nucleatum|1-765|765|complete
408	2	1.0	1.0	L12033|satA|streptogramin_A_acetyltransferase||Enterococcus_faecium|162-791|630|complete	AF368302|vatD|streptogramin_A_acetyltransferase||Enterococcus_faecium|2717-3331|615|complete
409	2	0.986	0.986	AE006468.2||cryptic_aminoglycoside_resistance_gene||Salmonella_enterica_subsp_enterica_serovar_Typhimurium_str_LT2|1707352-1707789|438|complete	AF144880|aac6-Iy|aminoglycoside_6-N-acetyltransferase||Salmonella_enterica_subsp_enterica_serovar_Enteritidis|3542-3979|438|complete
410	2	0.986	0.986	AB566411|qacA|multidrug_efflux_pump||Staphylococcus_aureus|1-1545|1545|complete	AF535087|qacB|multidrug_efflux_protein_QacB||Staphylococcus_aureus|29-1573|1545|complete
411	2	0.937	0.937	AY743255|aph2-Id|APH2-Id||Enterococcus_faecium|131-1036|906|complete	AF016483|aph2-Id|APH2-Id||Enterococcus_casseliflavus|131-1036|906|complete
412	2	1.0	1.0	NG_051735|vanS|VanO-type_vancomycin_resistance_histidine_kinase_VanS||Rhodococcus_hoagii|101-1201|1101|complete	KF478993||VanS||Rhodococcus_hoagii|5947-4910|1038|complete
413	2	0.994	0.994	Z50141|dfrD|dihydrofolate_reductase||Staphylococcus_haemolyticus|82-582|501|complete	U43152|dfrD|dihydrofolate_reductase_DHFR_L1_protein||Listeria_monocytogenes|94-582|489|complete
414	2	0.996	0.996	AF055922|tlrB|tylosin_resistance_protein||Streptomyces_fradiae|1788-2630|843|complete	AJ009971.2|tlrB|methyltransferase||Streptomyces_fradiae|1790-2632|843|complete
415	2	0.983	0.983	L20800|tetAP|tetracycline_resistance_protein||Clostridium_perfringens|1063-2325|1263|complete	AB001076|tetAP|tetracycline_resistance_protein||Clostridium_perfringens|329-1591|1263|complete
416	2	0.948	0.948	M20305||aminoglycoside_3-phosphotransferase_like_peptide_plasmid||Plasmid_RP4|779-1594|816|complete	AJ744860|aphA|aminoglycoside_3-phosphotransferase||uncultured_bacterium|42975-43790|816|complete
417	2	0.969	0.969	X56809|blaLCR-1|beta-lactamase||Pseudomonas_aeruginosa|112-894|783|complete	AY027589||group_2d_beta-lactamase_NPS-1||Pseudomonas_aeruginosa|46-828|783|complete
418	2	0.993	0.993	X90856|aph3IIps|aminoglycoside_phosphotransferase_3IIps||Pseudomonas_aeruginosa|388-1194|807|complete	CP006832|neo|aminoglycoside_3-phosphotransferase||Pseudomonas_aeruginosa_PAO1-VE13|4608379-4607573|807|complete
419	2	0.992	0.992	L42817||rRNA_methyltransferase||Bacteroides_thetaiotaomicron|202-936|735|complete	M15332||rRNA_methyltransferase||Lysinibacillus_sphaericus|672-1406|735|complete
420	2	0.997	0.997	M88012|aac3-VI|AAC_3-VI_protein||Enterobacter_cloacae|193-1092|900|complete	NC_009838|aac3-VIa|aminoglycoside_N-acetyltransferase_AAC3-VIa||Gammaproteobacteria|97578-98477|900|complete
421	2	0.983	0.983	AF416700|EBR-1|metallo-beta-lactamase||Empedobacter_brevis|57-764|708|complete	KR131616.1|ebr-2|carbapenemase||Empedobacter_falsenii|1-708|708|complete
422	2	0.983	0.983	U36578|mphK|macrolide_phosphotransferase_K||Escherichia_coli|432-1352|921|complete	CP024557.1||MphA_family_macrolide_2-phosphotransferase||Klebsiella_pneumoniae|133938-133033|906|complete
423	2	0.995	0.995	AB089602|tetD|tetD||Salmonella_sp_TC67|1-1185|1185|complete	X65876|tetA|tetracyclin_resistance_protein||Salmonella_enterica_subsp_enterica_serovar_Ordonez|1521-2705|1185|complete
424	2	0.986	0.986	AY225127.1|lsa|Lsa||Enterococcus_faecalis_ATCC_29212|41-1537|1497|complete	AY737526|lsa|Lsa||Enterococcus_faecalis|312-1808|1497|complete
425	2	0.997	0.997	AF024666|cmxA|CmxA||Corynebacterium_striatum|17052-15877|1176|complete	U85507|CMR|chloramphenicol_resistance_protein||Corynebacterium_glutamicum|3518-4693|1176|complete
426	2	0.903	0.903	M16217|tet|tetracycline-resistance_protein||Staphylococcus_aureus|305-1684|1380|complete	J01764||polypeptide_B_ttg_start_codon||Staphylococcus_aureus|956-1843|888|complete
427	2	0.953	0.953	AF313494||MsrC||Enterococcus_faecium|1-1479|1479|complete	AY004350||acquired_macrolide_resistance-like_protein||Enterococcus_faecium|496-1974|1479|complete
428	2	0.996	0.996	V00618.1||neomycin_phosphotransferase||Escherichia_coli|151-945|795|complete	X57709|aphA-2|aminoglycoside_phosphotransferase||Escherichia_coli|1-795|795|complete
429	2	0.988	0.988	AJ420072.1|tetA33|TetA_protein||Corynebacterium_glutamicum|22940-24163|1224|complete	NG_048128.2|tet33|tetracycline_efflux_MFS_transporter_Tet33||Corynebacterium_sp_L2-79-05|101-1324|1224|complete
430	2	0.964	0.964	DQ914960|rmtD|16S_rRNA_methylase||Pseudomonas_aeruginosa|9632-8889|744|complete	HQ401565.1|rmtD2|16S_rRNA_methyltransferase||Klebsiella_aerogenes|14882-14139|744|complete
431	2	0.996	0.996	GU201947.1||putative_rRNA_methyltransferase||Escherichia_coli|55-876|822|complete	KT428293.1|rmtE|16S_rRNA_methyltransferase_RmtE||Escherichia_coli|1847-2668|822|complete
432	2	0.998	0.998	KY807920.1||phosphoethanolamine_transferase_mcr-5||Salmonella_enterica_subsp_enterica_serovar_Paratyphi_B|11539-9896|1644|complete	MG384740.1|mcr-5|phosphoethanolamine--lipid_A_transferase_MCR-52||Escherichia_coli|1-1641|1641|complete
433	2	1.0	1.0	NZ_AUZV01000091||subclass_B2_metallo-beta-lactamase_SFH-1||Serratia_fonticola|3453-4220|768|complete	AF197943|sfhI|beta-lactamase||Serratia_fonticola|1-705|705|complete
434	2	0.996	0.996	FR771847.1|tmb-1|metallo_beta_lactamase||Achromobacter_sp_sallbros1|16-753|738|complete	AB758277|blaTMB-2|TMB-2_metallo-beta-lactamase||Acinetobacter_pittii|161-898|738|complete
435	2	0.996	0.996	EF026092.1|blaLAP-1|beta-lactamase_LAP-1||Enterobacter_cloacae|1-858|858|complete	EU159120.1|blaLAP-2|beta-lactamase_LAP-2||Enterobacter_cloacae|1-858|858|complete
436	2	0.953	0.953	X01385||unnamed_protein_product||Escherichia_coli|244-1029|786|complete	DQ241380.1|aacC4|aminoglycoside_acetyltransferase||Escherichia_coli|1-777|777|complete
437	2	1.0	1.0	DQ390458||hypothetical_protein||Corynebacterium_sp_L2-79-05|3995-3096|900|complete	AJ420072|aadA9|AADA9_protein||Corynebacterium_glutamicum|26773-27609|837|complete
438	2	0.996	0.996	AF181950|aadD|kanamycin_resistance_protein||Staphylococcus_aureus|3176-3946|771|complete	GQ900432.1||kanamycin_nucleotidyltransferase||Staphylococcus_aureus|27499-26738|762|complete
439	2	0.994	0.994	U01945|sat4|streptothricine-acetyl-transferase||Campylobacter_coli|374-916|543|complete	X92945||streptothricin_acetyltransferase||Enterococcus_faecalis|38870-39412|543|complete
440	2	1.0	1.0	AY037297|sph|streptomycin_3-phosphotransferase||synthetic_construct|3548-2706|843|complete	X01702||unnamed_protein_product||Escherichia_coli|485-1285|801|complete
441	2	0.987	0.987	AF477396.1|cko-1|class_A_beta-lactamase_CKO-1||Citrobacter_koseri|1-903|903|complete	AJ277209|blaMAL-1|beta-lactamase_MAL-1||Citrobacter_koseri|12-914|903|complete
442	2	0.973	0.973	AB511945|penA|penicillin-binding_protein_2||Neisseria_gonorrhoeae|1298-3049|1752|complete	AF515059|penA|penicillin_binding_protein_2||Neisseria_meningitidis|25-1770|1746|complete
443	2	1.0	1.0	NC_015515|blaOXA-9|oxacillinase-carbenicillinase||Enterobacter_sp_W001|5451-6290|840|complete	KQ089875||beta-lactamase_OXA-9||Citrobacter_sp_BIDMC108|12596-11772|825|complete
444	2	0.963	0.963	U35369|vanRB|response_regulator||Enterococcus_faecalis|178-840|663|complete	AY655721|vanRB|VanRB||Enterococcus_faecium|69-728|660|complete
445	2	0.962	0.962	U35369|vanSB|protein_histidine_kinase||Enterococcus_faecalis|840-2183|1344|complete	AY655721|vanSB|VanSB||Enterococcus_faecium|731-2074|1344|complete
446	2	0.993	0.993	AF162694|vanT|serine_racemase_VanT||Enterococcus_gallinarum|3008-5104|2097|complete	DQ022190|vanTc|serine_racemase||Enterococcus_gallinarum|1802-3898|2097|complete
447	2	0.978	0.978	EU590124|erm41|ribosome_methyltransferase||Mycobacteroides_abscessus|258-779|522|complete	EU177504|erm41|Erm41_methylase||Mycobacteroides_abscessus|3053-3469|417|complete
448	2	0.997	0.997	DQ839391.1|mph|macrolide_2-phosphotransferase||uncultured_bacterium|13757-12873|885|complete	JF769133|mphE|macrolide_2-phosphotransferase||Pasteurella_multocida|8777-9661|885|complete
449	2	0.998	0.998	AB000617|yccA|LmrB||Bacillus_subtilis|3185-1746|1440|complete	JYFL01000006.1|lmrB|Lincomycin_resistance_protein_LmrB||Bacillus_subtilis|113503-112070|1434|complete
450	2	0.992	0.992	BA000018.3|mecI|methicillin_resistance_regulatory_protein||Staphylococcus_aureus_subsp_aureus_N315|48894-49265|372|complete	NG_047956|mecI|mecA-type_methicillin_resistance_repressor_MecI||Staphylococcus_aureus|101-472|372|complete
451	2	0.995	0.995	AY047358|fusB|FusB||Staphylococcus_aureus|1711-2352|642|complete	JF777505|fusB|fusidic_acid_resistance_protein||Staphylococcus_epidermidis|16207-16848|642|complete
452	2	0.986	0.986	AE016877.1||Fosfomycin_resistance_protein||Bacillus_cereus_ATCC_14579|1972252-1972668|417|complete	CP001903|fosB1|fosfomycin_resistance_protein_FosB||Bacillus_thuringiensis_BMB171|1933754-1934170|417|complete
453	2	0.935	0.935	NG_047844|ermU|23S_rRNA_adenine2058-N6-methyltransferase_ErmU||Streptomyces_lincolnensis|101-940|840|complete	NG_047843|ermU|23S_rRNA_adenine2058-N6-methyltransferase_ErmU||Streptomyces_lincolnensis|101-937|837|complete
454	2	1.0	1.0	KP109676|blaMSI-1|metallo_beta-lactamases||Massilia_sp_SB1-3|1-1026|1026|complete	NG_049323|blaMSI|subclass_B3_metallo-beta-lactamase_MSI-1||Massilia_sp_SB1-3|101-970|870|complete
455	2	0.991	0.991	NG_050597|blaL|BlaL_family_class_A_beta-lactamase||Streptomyces_sp_NRRL_F-5053|101-1078|978|complete	NG_050596|blaL|BlaL_family_class_A_beta-lactamase||Streptomyces_sp_NRRL_S-1868|101-1078|978|complete
456	2	0.996	0.996	CP007774||class_D_beta-lactamase||Campylobacter_volucris_LMG_24379|1337387-1338133|747|complete	KU739134|blaOXA|OXA-493_family_class_D_beta-lactamase_OXA-518||Campylobacter_lari|1-747|747|complete
457	2	0.986	0.986	AY343493|blaOXA-55|OXA-55||Shewanella_algae|77-946|870|complete	AY066004|oxaSH|oxacillinase||Shewanella_algae|174-1043|870|complete
458	2	0.947	0.947	AY954728|blaA|beta-lactamase_A||Yersinia_enterocolitica|12-896|885|complete	DQ424965|blaA|beta-lactamase_A||Yersinia_intermedia|1-855|855|5_partial
459	2	0.972	0.972	ACHE01000077|fosB|fosfomycin_resistance_protein_FosB||Staphylococcus_epidermidis_BCM-HMP0060|51380-51808|429|complete	CP000029|fosB|fosfomycin_resistance_protein||Staphylococcus_epidermidis_RP62A|2395663-2395235|429|complete
460	2	0.961	0.961	AY271782|vanXYG|DD-dipeptidaseDD-carboxypeptidase||Enterococcus_faecalis|22095-22859|765|complete	FJ872410|vanXYG2|VanXYG2||Enterococcus_faecalis|40374-41138|765|complete
461	2	0.956	0.956	AP008230||hypothetical_protein||Desulfitobacterium_hafniense_Y51|4207538-4206132|1407|complete	CP001336||UDP-N-acetylmuramoylalanyl-D-glutamyl-26-diaminopimelateD-alanyl-D-alanyl_ligase||Desulfitobacterium_hafniense_DCB-2|1777269-1778630|1362|complete
462	2	0.993	0.993	AB601890|ermMI|erythromycin_resistance_protein||Photobacterium_damselae_subsp_piscicida|4808-5719|912|complete	FR734406|erm42|rRNA_methylase||Pasteurella_multocida|1-906|906|complete
463	2	0.973	0.973	AF274302|mel|Mel||Streptococcus_pneumoniae|2462-3925|1464|complete	AF227520||ABC-transporter||Streptococcus_pneumoniae|4591-6054|1464|complete
464	2	0.99	0.99	X03988.1||unnamed_protein_product_plasmid||Escherichia_coli|383-1642|1260|complete	A15097|ereB|erythromycine_esterase||Escherichia_coli|383-1642|1260|complete
465	2	0.973	0.973	JQ394987|mdfA|MdfA||Escherichia_coli|1-1233|1233|complete	Y08743||MdfA||Escherichia_coli_HB101|1-1233|1233|complete
466	2	0.931	0.931	CANB01000378|cfr|Ribosomal_RNA_large_subunit_methyltransferase_cfr||Clostridioides_difficile_T10|3774-5024|1251|complete	KX686749||Ribosomal_RNA_large_subunit_methyltransferase_N||Campylobacter_coli|46887-48026|1140|complete
467	2	1.0	1.0	AY743590|tetA39|TetA39||Acinetobacter_sp_LUH5605|749-1936|1188|complete	KT346360|tet39|Tet39||Acinetobacter_baumannii|3035-1914|1122|complete
468	2	0.988	0.988	AM419751||Tet40_protein||uncultured_bacterium|14211-15431|1221|complete	FJ158002|tet40|tetracycline_resistance_protein||uncultured_bacterium|1889-3109|1221|complete
469	2	0.994	0.994	L42544|tetT|TetT||Streptococcus_pyogenes|478-2433|1956|complete	AY660530|tetT|TetT||Enterococcus_faecalis|48-2003|1956|complete
470	2	0.98	0.98	AF070999|tetAY|tetracycline_resistance_protein||IncQ_plasmid_pIE1120|1680-2855|1176|complete	AB089606|tetY|tetY||Photobacterium_sp_TC34|1-1176|1176|complete
