# Supplementary material for: Clustering biological sequences with dynamic sequence similarity threshold
Source: BMC Bioinformatics. 2022 Mar 30;23:108. doi: 10.1186/s12859-022-04643-9 (PMC8969259; doi:10.1186/s12859-022-04643-9)
Supplement: Supplementary file 8 — Additional file 8. Gene classification for the AMR gene sequence dataset. Used as the background truth for the NMI and purity evaluation. [file 12859_2022_4643_MOESM8_ESM.csv]

#AAC
AL123456.3|aac|Aminoglycoside_2-N-acetyltransferase_Aac_Aac2-IC||Mycobacterium_tuberculosis_H37Rv|314854-314309|546|complete
AL583926.1|aac|aminoglycoside_2-N-acetyltransferase||Mycobacterium_leprae|40192-40740|549|complete
U12338|aacC1oraacC-A1|aminoglycoside-3-acetyltransferase_AAC-3-Ia||Pseudomonas_aeruginosa|5056-5520|465|complete
LLLC01000048.1||aminoglycoside_N-acetyltransferase_AAC3-IIIb||Pseudomonas_aeruginosa|1171-353|819|complete
AJ584652||AAC6-30AAC6-Ib||Pseudomonas_aeruginosa|1927-2913|987|complete
#AAC2-IA
L06156|aac2-Ia|aminoglycoside_2-N-acetyltransferase||Providencia_stuartii|264-800|537|complete
#AAC2-IB
U41471|aac2-Ib|AAC2-Ib||Mycolicibacterium_fortuitum|265-852|588|complete
#AAC2-ID
U72743|aac2-Id|aminoglycoside_2-N-acetyltransferase||Mycolicibacterium_smegmatis_MC2_155|386-1018|633|complete
#AAC2-IIA
AB669090.1|aac2-IIa|kasugamycin_2-N_acetyltransferase||Burkholderia_glumae|12439-13221|783|complete
#AAC2-IIB
KX531051.1|aac2-IIb|kasugamycin_2_acetyltransferase||Paenibacillus_sp_LC231|1-723|723|complete
#AAC3-I
AJ877225|aac3-I|aminoglycoside_acetyltransferase||Pseudomonas_aeruginosa|5757-5293|465|complete
AY884051|aac3-I|aminoglycoside_3-N-acetyltransferase||Serratia_marcescens|61-525|465|complete
#AAC3-IB
L06157|aac3-Ib|aminoglycoside_3-N-acetyltransferase||Pseudomonas_aeruginosa|555-1085|531|complete
#AAC3-IBAAC6-IB
AF355189|aac3-Ibaac6-Ib|aminoglycoside_3-N-acetyltransferaseaminoglycoside_6-N-acetyltransferase_fusion_protein||Pseudomonas_aeruginosa|1435-2439|1005|complete
#AAC3-IC
AJ511268|aac3-Ic|aminoglycoside_acetyltransferase||Pseudomonas_aeruginosa|1295-1765|471|complete
#AAC3-ID
AB114632|aac3-Id|aminoglycoside_acetyltransferase||Vibrio_fluvialis|104-580|477|complete
#AAC3-IIA
CTEG01000046|aac3|aminoglycoside_3-N-acetyltransferase_AAC3||Corynebacterium_striatum|12458-12904|447|complete
#AAC3-IIB
M97172|aac3-Vb|acetyltransferase||Serratia_marcescens|656-1465|810|complete
#AAC3-IIC
EU022315.1|aacC2|aminoglycoside-3-N-acetyl-transferase||Escherichia_coli|1-861|861|complete
EU022314.1|aacC2|aminoglycoside-3-N-acetyl-transferase||Escherichia_coli|1-861|861|complete
AY138987|aacC2|AacC2||Acinetobacter_baumannii|4899-4039|861|complete
FJ012882|aacC2|AAC3-II||uncultured_bacterium_HHV35|41950-41090|861|complete
X54723|aacC2gene|amionglycoside-3-N-acetyltransferase||Escherichia_coli|819-1679|861|complete
X13543.1||unnamed_protein_product_plasmid||Plasmid_pWP113a|186-1046|861|complete
X51534||unnamed_protein_product||Enterobacter_cloacae|91-951|861|complete
L22613||gentamicin_resistance_protein||Plasmid_R|105-965|861|complete
#AAC3-IIIA
X55652|aacC3|aminoglycoside-3-N-acetyl-transferase_isoenzyme_III||Pseudomonas_aeruginosa|1124-1939|816|complete
#AAC3-IIIB
L06160|aac3-IIIb|aac3-IIIb||Pseudomonas_aeruginosa|984-1721|738|complete
#AAC3-IIIC
L06161|aac3-IIIc|aminoglycoside_3-N-acetyltransferase||Pseudomonas_aeruginosa|106-945|840|complete
#AAC3-IV
DQ241380.1|aacC4|aminoglycoside_acetyltransferase||Escherichia_coli|1-777|777|complete
X01385||unnamed_protein_product||Escherichia_coli|244-1029|786|complete
#AAC3-IXA
M55427|aacC9|aminoglycoside_acetyltransferase||Micromonospora_chalcea|274-1119|846|complete
#AAC3-VI
M88012|aac3-VI|AAC_3-VI_protein||Enterobacter_cloacae|193-1092|900|complete
NC_009838|aac3-VIa|aminoglycoside_N-acetyltransferase_AAC3-VIa||Gammaproteobacteria|97578-98477|900|complete
#AAC3-VIIA
M22999|aacC7|aminocyclitol_3-N-acetyltransferase_type_VII||Streptomyces_rimosus_subsp_paromomycinus|493-1359|867|complete
#AAC6-29
NG_048575.1|aac6-29|aminoglycoside_N-acetyltransferase_AAC6-29a||Pseudomonas_aeruginosa|101-502|402|complete
NG_048576.1|aac6-29|aminoglycoside_N-acetyltransferase_AAC6-29b||Pseudomonas_aeruginosa|101-502|402|complete
AF263519|aacA29a|6-N-aminoglycoside_acetyltransferase_type_I||Pseudomonas_aeruginosa|1403-1798|396|complete
AY139599|aacA29b|aminoglycoside-6N-acetyltransferase||uncultured_bacterium|768-1148|381|complete
AF263519|aacA29b|aminoglycoside_acetyltransferase_type_I||Pseudomonas_aeruginosa|2925-3320|396|complete
#AAC6-31
AJ640197|aac6-31|6-N-aminoglycoside_acetyltransferase_type_IV||Acinetobacter_baumannii|2474-2992|519|complete
#AAC6-32
EF614235|aac6-32|AAC6-32||Pseudomonas_aeruginosa|2247-2801|555|complete
#AAC6-33
GQ337064|aac6-33|AaC6-33||Pseudomonas_aeruginosa|1203-1757|555|complete
#AAC6-34
KX531053.1|aac6-34|aminoglycoside_6_phosphotransferase||Paenibacillus_sp_LC231|1-594|594|complete
#AAC6-I30
AY289608|aac6-I30|6-N-aminoglycoside_acetyltransferase||Salmonella_enterica_subsp_enterica_serovar_Agona|1524-2078|555|complete
#AAC6-IAD
AB119105|aac6-Iad|aminoglycoside_6-N-acetyltransferase||Acinetobacter_pittii|1-435|435|complete
#AAC6-IAE
AB104852|aac6-Iae|aminoglycoside_acetyltransferase||Pseudomonas_aeruginosa|1935-2486|552|complete
#AAC6-IAF
AB462903|aac6-Iaf|aminoglycoside_6-N-acetyltransferase||Pseudomonas_aeruginosa|1200-1751|552|complete
#AAC6-IAI
EU886977|aac6-Iai|AAC6-Iai||Pseudomonas_aeruginosa|544-1110|567|complete
#AAC6-IAJ
AB709942|aac6-Iaj|aminoglycoside_6-N-acetyltransferase||Pseudomonas_aeruginosa|1195-1749|555|complete
#AAC6-IAK
AB894482.1|aac6-Iak|aminoglycoside_6-N-acetyltransferase||Stenotrophomonas_maltophilia|35500-35039|462|complete
#AAC6-IAM
AB971834|aac6-Iam|aminoglycoside_6-N-acetyltransferase||Stenotrophomonas_maltophilia_K279a|1-462|462|complete
AF140221||aminoglycoside_6-N-acetyltransferase_Iz||Stenotrophomonas_maltophilia|390-851|462|complete
#AAC6-IAN
AP014611|aac6-Ian|aminoglycoside_6-N-acetyltransferase||Serratia_marcescens|26690-26118|573|complete
NG_052170|aac6-Ian|aminoglycoside_N-acetyltransferase_AAC6-Ian||Pseudochrobactrum_sp_AO18b|101-673|573|complete
#AAC6-IB
JQ808129|aac6-Ib|aminoglycoside_6-N-acetyltransferase||Klebsiella_pneumoniae|634-1188|555|complete
U59183|aac6-Ib|aminoglycoside_6-N-acetyltransferase||Pseudomonas_aeruginosa|248-859|612|complete
FJ854362|aac6-Ib|aminoglycoside_6-N-acetyltransferase_type_I||Acinetobacter_baumannii|1703-2257|555|complete
AF445082|aacA4|aminoglycoside_6-N-acetyltransferase||Acinetobacter_baumannii|2789-3343|555|complete
AY660529.1|aacA4|aminoglycoside-acetyltransferase||Pseudomonas_aeruginosa|122-676|555|complete
AY136758|aac6-Ib|aminoglycoside_6-N-acetyltransferase_type_Ib11||Salmonella_enterica_subsp_enterica_serovar_Typhimurium|378-947|570|complete
KF998105.1|aac6-Ib|aminoglycoside_6-N-acetyltransferase_AAC6-Ib||Enterobacter_cloacae|4172-4849|678|complete
X60321|aacA4|6-N-aminoglycoside_acetyltransferase||Pseudomonas_aeruginosa|123-677|555|complete
DQ303918|aac6-Ib-cr|fluroquinolone_acetylating_aminoglycoside_acetyltransferase||Escherichia_coli|1-600|600|complete
EF636461|aac6-Ib-cr|aminoglycoside_6-N-acetyl_transferase_type_Ib-cr||Klebsiella_pneumoniae|1124-1642|519|complete
FJ503047|aac6-Ib-Hangzhou|aminoglycoside_acetyltransferase||Acinetobacter_baumannii|1-519|519|5_partial
EU085533|aac6-Ib-Suzhou|aminoglycoside_acetyltransferase_AAC6-Ib-Suzhou||Enterobacter_cloacae|1-519|519|complete
AF043381|aac6-Ib9|aminoglycoside_6-N-acetyltransferase||Pseudomonas_aeruginosa|252-863|612|complete
KR091911.1||aac6-Ib||Salmonella_enterica_subsp_enterica_serovar_Corvallis|75350-74565|786|complete
M21682||aminoglycoside_6-N-acetyltransferase||Plasmid_pJHC-MW1|380-985|606|complete
M23634||acetyltransferase||Serratia_marcescens|355-960|606|complete
#AAC6-IB-SK
AB164230|kac|aminoglycoside_6-N-acetyltransferase||Streptomyces_kanamyceticus|36-566|531|complete
#AAC6-IC
M94066|aac6-Ic|aminoglycoside_acetyltransferase||Serratia_marcescens|1554-1994|441|complete
#AAC6-ID
NG_055007.1|aac6-Id|aminoglycoside_N-acetyltransferase_AAC6-Id||Klebsiella_pneumoniae|101-550|450|complete
#AAC6-IG
L09246|aac6-Ig|aminoglycoside_6-N-acetyltransferase||Acinetobacter_haemolyticus|544-981|438|complete
#AAC6-IH
L29044|aac6-Ih|aac6-Ih||Acinetobacter_baumannii|352-792|441|complete
KT778788|aac6-Ih|aminoglycoside_6-N-acetyltransferase||Acinetobacter_gyllenbergii|151-591|441|complete
#AAC6-II
L12710|aac6-Ii|aac6-Ii||Enterococcus_faecium|169-717|549|complete
AY123251|aac6-II|aminoglycoside_6-n-acetyltransferase||Salmonella_enterica_subsp_enterica_serovar_Typhi|2951-3505|555|complete
AJ584700|aac6-Ii|aminoglycoside_acetyltransferase||Enterococcus_hirae|34-582|549|complete
AJ584701|aac6-Ii|aminoglycoside_acetyltransferase||Enterococcus_durans|11-562|552|complete
M29695|AAC6-II|6-N-acetyltransferase||Pseudomonas_aeruginosa|707-1261|555|complete
#AAC6-IIB
L06163|aac6-IIb|aminoglycoside_6-N-acetyltransferase||Pseudomonas_fluorescens|532-1074|543|complete
#AAC6-IIC
AF162771|aac6-IIc|aminoglycoside_6-N-acetyltransferase||Pseudomonas_aeruginosa|62-643|582|complete
#AAC6-IJ
L29045|aac6-Ij|aac6-Ij||Acinetobacter_genomosp_13|260-700|441|complete
#AAC6-IK
L29510|aac6-Ik|aac6-Ik||Acinetobacter_sp_CIP-A165|369-806|438|complete
#AAC6-IL
U13880.2|aacA7|aminoglycoside_acetyltransferase_6_type_I||Klebsiella_aerogenes|309-767|459|complete
#AAC6-IP
Z54241.1|aac6-Il|aminoglycoside_acetyltransferase6_type_I||Citrobacter_freundii|530-1051|522|complete
AF337947.1|aac6-Im|aminoglycoside_acetyltransferase||Escherichia_coli|1215-1751|537|complete
#AAC6-IQ
AF047556|aac6-Iq|aminoglycoside_6-N-acetyltransferase||Klebsiella_pneumoniae|127-678|552|complete
#AAC6-IY
AF144880|aac6-Iy|aminoglycoside_6-N-acetyltransferase||Salmonella_enterica_subsp_enterica_serovar_Enteritidis|3542-3979|438|complete
AE006468.2||cryptic_aminoglycoside_resistance_gene||Salmonella_enterica_subsp_enterica_serovar_Typhimurium_str_LT2|1707352-1707789|438|complete
#AACA
X55353|aacA|AG-6-acetyltransferase||Enterobacter_cloacae|279-713|435|complete
M86913|aacA|6-N-acetyltransferase||Shigella_sonnei|2775-3332|558|complete
AF416297||AacA4_aminoglycoside_6_acetyltransferase||Serratia_marcescens|2738-3304|567|complete
#AACA43
HQ247816.1|aacA43|AacA43_aminoglycoside_6_acetyltransferase||Klebsiella_pneumoniae|639-1202|564|complete
#AACAAPHD
AJ536195|aacAaphD|bifunctional_aminoglycoside_modifying_enzyme_AacA-AphD||Staphylococcus_warneri|1585-3024|1440|complete
GU565967.1|aacA-aphD|aminoglycoside_resistance_protein||Staphylococcus_aureus|26419-24980|1440|complete
AP009486||bifunctional_aminoglycoside_N-acetyltransferase_and_aminoglycoside_phosphotransferase||Macrococcus_caseolyticus_JCSC5402|44169-45644|1476|complete
#AAD6
AY712687|aad6|streptomycin_aminoglycoside_6-adenyltransferase||Streptococcus_oralis|1-831|831|5_partial
AB472901.2|aac6|6-N-aminoglycoside_acetyltransferase||Pseudomonas_aeruginosa|1186-1689|504|complete
DQ302723|aac6|aminoglycoside-6-N-acetyltransferase||Pseudomonas_aeruginosa|81-482|402|complete
AF330699|aad6|aminoglycoside_adenyltransferase||Enterococcus_faecium|22-930|909|complete
NG_052413|aac6|aminoglycoside_6-N-acetyltransferase||Streptomyces_sp_GBA_94-10|101-583|483|complete
#AADA
AF550679.1|aadA|AadA||Escherichia_coli|81768-80977|792|complete
JQ690540|aadA1|aac3-Ia||Proteus_mirabilis|7968-8798|831|complete
M95287|aadA1|aminoglycoside_3_adenylyltransferase||Plasmid_R46|3320-4111|792|complete
FJ591054|aadA1|aminoglycoside-adenyltransferase||Escherichia_coli|68-859|792|complete
JQ414041|aadA1|aminoglycoside_3-adenyltransferase||Pseudomonas_aeruginosa|1478-2269|792|complete
JQ480156|aadA1|aminoglycoside-adenyltransferase||Escherichia_coli|2295-3083|789|complete
JX185132|aadA1|3-9-O-adenylyltransferase||Klebsiella_pneumoniae|3502-4293|792|complete
AY171244|aadA21|aminoglycoside_adenyltransferase||Salmonella_enterica_subsp_enterica_serovar_Typhimurium|47-838|792|complete
AM261837|aadA22|aminoglycoside_adenyltransferase||Salmonella_enterica_subsp_enterica_serovar_Typhimurium|74-865|792|complete
AJ809407|aadA23|aminoglycoside_adenyltransferase||Salmonella_enterica_subsp_enterica_serovar_Agona|119-898|780|complete
AY665771|aadA12|aminoglycoside-modifying_enzyme||Escherichia_coli|1-792|792|complete
DQ393783|aadA15|AadA15||Pseudomonas_aeruginosa|1800-2591|792|complete
FJ460181|aadA17|aminoglycoside_3-adenyltransferase||Aeromonas_media|1791-2582|792|complete
AF156486|aadA2|streptomycin_3-adenylyltransferase_AADA2||Klebsiella_pneumoniae|5013-5792|780|complete
JQ364967|aadA2|AadA2||Escherichia_coli|70134-70925|792|complete
D43625|aadA2b|streptomycin-spectinomycin_adenylyltransferase||Pseudomonas_aeruginosa|1308-2087|780|complete
CP003022|aadA25|aminoglycoside_3-O-adenyltransferase_protein||Pasteurella_multocida_36950|336789-337580|792|complete
AY139603|aadA8|aminoglycoside-3-adenylyltransferase||uncultured_bacterium|107-898|792|complete
AF326210|aadA8|adenyl_transferase||Klebsiella_pneumoniae|1-792|792|complete
AM040708.1|aadA8b|aminoglycoside_adenyltransferase||Escherichia_coli|1174-1965|792|complete
AF047479|-|aminoglycoside_3-O-nucleotidyltransferase||Plasmid_NR79|1296-2087|792|complete
X02340.1||put_AAD_39_precursor||Escherichia_coli|223-1194|972|complete
NC_010870||aminoglycoside_resistance_protein||Klebsiella_pneumoniae|111858-111040|819|complete
#AADA10
U37105.2|aadA10|aminoglycoside_39_adenylyltransferase_AAD_39||Pseudomonas_aeruginosa|2807-3640|834|complete
#AADA11
AJ567827|aadA11|putative_aminoglycoside_adenylyltransferase||Escherichia_coli|1-792|792|complete
#AADA13
AY713504|aadA13|putative_adenylyltransferase||Escherichia_coli|1-798|798|complete
NC_010643|aadA13|aminoglycoside-3-adenylyltransferase||Providencia_rettgeri|35794-34997|798|complete
#AADA14
AJ884726.1|aadA14|aminoglyoside_adenyltransferase||Pasteurella_multocida|1325-540|786|complete
#AADA24
DQ677333|aadA24|AadA24||Salmonella_enterica_subsp_enterica_serovar_Newport|1-780|780|complete
AM711129|aadA24|aminoglycoside_adenylyltransferase||Salmonella_enterica_subsp_enterica_serovar_Enteritidis|1264-2043|780|complete
#AADA27
LN873256.1|aadA27|Streptomycin_3-adenylyltransferase||Acinetobacter_lwoffii|4027-3239|789|complete
NG_054654|ant3-IIc|aminoglycoside_nucleotidyltransferase_ANT3-IIc||Acinetobacter|101-889|789|complete
#AADA4
AY138986|aadA4|adenylyltransferase_AadA4||Acinetobacter_baumannii|1-789|789|complete
Z50802|aadA4|adenyltransferase_AADA4||Escherichia_coli|1306-2094|789|complete
#AADA5
AF137361|aadA5|streptomycin_and_spectinomycin_resistance_aminoglycoside_adenyltransferase||Escherichia_coli|64-852|789|complete
#AADA6
AF140629|aadA6|aminoglycoside_adenylyltransferase_AADA6||Pseudomonas_aeruginosa|61-906|846|complete
AY144590||aminoglycoside_adenylyltransferase||Pseudomonas_aeruginosa|1-846|846|complete
#AADA6AADA10
AM087405|aadA6aadA10|aminoglycoside-modifying_enzyme||Pseudomonas_aeruginosa|1749-2582|834|complete
AF453998|ant3-Ih-aac6-IId|fused_aminoglycoside_3_adenylyltransferase-aminoglycoside_6_acetyltransferase_ANT3-Ih-AAC6-IId||Serratia_marcescens|3555-4946|1392|complete
#AADA7
AB114632|aadA7|aminoglycoside_adenyltransferase||Vibrio_fluvialis|656-1453|798|complete
AF224733|aadA7|aminoglycoside_adenylyltransferase||Escherichia_coli|32-829|798|complete
#AADA9
AJ420072|aadA9|AADA9_protein||Corynebacterium_glutamicum|26773-27609|837|complete
DQ390458||hypothetical_protein||Corynebacterium_sp_L2-79-05|3995-3096|900|complete
#AADD
AF181950|aadD|kanamycin_resistance_protein||Staphylococcus_aureus|3176-3946|771|complete
GQ900432.1||kanamycin_nucleotidyltransferase||Staphylococcus_aureus|27499-26738|762|complete
#AADK
AL009126|aadK|aminoglycoside_6-adenylyltransferase||Bacillus_subtilis_subsp_subtilis_str_168|2736536-2735682|855|complete
CP002869|aadK|AadK||Paenibacillus_mucilaginosus_KNP414|4442322-4441435|888|complete
CP013733|aadK|Aminoglycoside_6-adenylyltransferase||Campylobacter_coli|230242-229343|900|complete
#AADS
M72415.1|aadS|streptomycin_adenyltransferase||Transposon_Tn4551|1121-1984|864|complete
#AAR-3
FM207631|aar-3|rifampicin_ADP-ribosylatin_transferase||Aeromonas_caviae|172-714|543|complete
AF078527|arr-2|ribosylating_transferase_ARR-2||Pseudomonas_aeruginosa|4388-4840|453|complete
EU675686||rifampin_ADP-ribosyl_transferase||Escherichia_coli|1957-2409|453|complete
#ABA-1
AY177427.1|aba-1|beta-lactamase||Oligella_urethralis|1142-2293|1152|complete
AY178995.1|ampC|beta-lactamase||Acinetobacter_baumannii|1-1152|1152|complete
AY178996.1|ampC|beta-lactamase||Acinetobacter_baumannii|1-1152|1152|complete
#ABEM
AB204810|abeM|multidrug_efflux_pump_AbeM||Acinetobacter_baumannii|187-1533|1347|complete
#ACC
EF504260|blaACC-4|beta-lactamase_ACC-4||Escherichia_coli|3155-1995|1161|complete
AF180957|acc-3|AMPC_cephalosporinase_precursor_protein_ACC-3||Hafnia_alvei|1-1131|1131|3_partial
AJ133121|bla-ACC-1|AmpC_beta-lactamase_ACC-1||Klebsiella_pneumoniae|650-1810|1161|complete
HE819401|blaACC-5|beta-lactamase||Hafnia_alvei|1-1161|1161|complete
AF180952|acc-2|AMPC_cephalosporinase_ACC-2||Hafnia_alvei|1565-2737|1173|complete
MG028657|blaACC|cephalosporin-hydrolyzing_class_C_beta-lactamase_ACC-7||Hafnia_alvei|1-1173|1173|complete
KM087831|blaACC-6|class_C_beta-lactamase||Proteus_mirabilis|1-1173|1173|complete
HG530658|blaAcc-1|AmpC_beta-lactamase||Escherichia_coli_R178|82647-83819|1173|complete
AF180959|acc-1c|AMPC_cephalosporinase_precursor_protein_ACC-1c||Hafnia_alvei|1-1173|1173|complete
AF180955|acc-1b|AMPC_cephalosporinase_precursor_protein_ACC-1b||Hafnia_alvei|1-1173|1173|complete
AF180953|acc-1a1|AMPC_cephalosporinase_precursor_protein_ACC-1a||Hafnia_alvei|1-1173|1173|complete
ADCU02000001||hypothetical_protein||Enterobacteriaceae_bacterium_9_2_54FAA|1234778-1235950|1173|complete
#ACI1
AJ007350.1|aci1|beta-lactamase||Acidaminococcus_fermentans|240-1094|855|complete
#ACME
AJ006275.1|blaACME|CME-1_protein||Elizabethkingia_meningoseptica|72-959|888|complete
#ACRA
U00096.3|acrA|multidrug_efflux_pump_membrane_fusion_lipoprotein_AcrA||Escherichia_coli_str_K-12_substr_MG1655|485619-484426|1194|complete
AJ318073.1|acrA|AcrA_protein||Klebsiella_pneumoniae|794-1990|1197|complete
DQ679966|acrA|AcrA||Enterobacter_cloacae|300-1493|1194|complete
#ACRB
U00096|acrE|multidrug_efflux_pump_membrane_fusion_lipoprotein_AcrE||Escherichia_coli_str_K-12_substr_MG1655|3413864-3415021|1158|complete
U00096.3|acrB|multidrug_efflux_pump_RND_permease_AcrB||Escherichia_coli_str_K-12_substr_MG1655|484403-481254|3150|complete
#ACRD
AP009048.1|acrD|aminoglycosidemultidrug_efflux_system||Escherichia_coli_str_K-12_substr_W3110|2586251-2589364|3114|complete
#ACRF
U00096|acrF|multidrug_efflux_pump_RND_permease_AcrF||Escherichia_coli_str_K-12_substr_MG1655|3415033-3418137|3105|complete
#ACRS
U00096|envR|DNA-binding_transcriptional_repressor_EnvR||Escherichia_coli_str_K-12_substr_MG1655|3413465-3412803|663|complete
#ACT
LC004922|blaACT-35|ACT-35_beta-lactamase||Enterobacter_cloacae|1-1146|1146|complete
KM087832|blaACT-29|class_C_beta-lactamase||Enterobacter_asburiae|1-1146|1146|complete
KF992029|blaACT-19|AmpC_beta-lactamase_blaACT-19||Enterobacter_cloacae|749-1894|1146|complete
KM087833|blaACT-30|class_C_beta-lactamase||Enterobacter_cloacae|1-1146|1146|complete
KM926622|blaACT-37|AmpC_beta-lactamase_blaACT-37||Enterobacter_cloacae|239-1384|1146|complete
KF992027|blaACT-22|AmpC_beta-lactamase_blaACT-22||Enterobacter_cloacae|701-1846|1146|complete
KJ207208|blaACT-25|beta-lactamase_AmpC||Enterobacter_cloacae|540-1685|1146|complete
AM076977|blaACT-2|Class_C_beta-lactamase_ACT-2||Enterobacter_asburiae|1-1146|1146|complete
AB737978|blaACT-16|beta_lactamase_ACT-16||Enterobacter_cloacae|1-1140|1140|3_partial
KM926621|blaACT-36|AmpC_beta-lactamase_blaACT-36||Enterobacter_cloacae|752-1897|1146|complete
KM087843|blaACT-31|class_C_beta-lactamase||Enterobacter_cloacae|1-1146|1146|complete
JX440356|blaACT-15|AmpC_beta-lactamase_ACT-15||Enterobacter_cloacae|755-1900|1146|complete
KF992026|blaACT-17|AmpC_beta-lactamase_blaACT-17||Enterobacter_cloacae|754-1899|1146|complete
KF526117|blaACT-20|AmpC_beta-lactamase_ACT-20||Enterobacter_hormaechei|1-1146|1146|complete
KJ207209|blaACT-27|beta-lactamase_AmpC||Enterobacter_cloacae|455-1600|1146|complete
JX440355|blaACT-12|AmpC_beta-lactamase_ACT-12||Enterobacter_cloacae|752-1897|1146|complete
JX440354|blaACT-14|AmpC_beta-lactamase_ACT-14||Enterobacter_cloacae|757-1902|1146|complete
KF992028|blaACT-18|AmpC_beta-lactamase_blaACT-18||Enterobacter_cloacae|762-1907|1146|complete
KJ207206|blaACT-28|beta-lactamase_AmpC||Enterobacter_cloacae|752-1897|1146|complete
HE819402|blaACT-13|beta-lactamase||Enterobacter_asburiae|1-1146|1146|complete
KM087835|blaACT-32|class_C_beta-lactamase||Enterobacter_cloacae|1-1146|1146|complete
KF526118|blaACT-21|AmpC_beta-lactamase_ACT-21||Enterobacter_hormaechei|1-1146|1146|complete
KJ207207|blaACT-24|beta-lactamase_AmpC||Enterobacter_cloacae|480-1625|1146|complete
KM087834.1|blaACT-33|class_C_beta-lactamase||Enterobacter_cloacae|1-1146|1146|complete
KP836350.1|ACT-38|blaACT-38||Citrobacter_freundii|1-1146|1146|complete
FN645445.1|blaACT-8|beta-lactamase||Escherichia_coli|1-1146|1146|complete
NG_050702|blaACT|cephalosporin-hydrolyzing_class_C_beta-lactamase_ACT-16||Enterobacter|1-1146|1146|complete
U58495||beta-lactamase_ACT-1||Klebsiella_pneumoniae|28-1173|1146|complete
HQ693810|ampC|class_C_beta-lactamase_ACT-9||Pantoea_agglomerans|1009-2151|1143|complete
KF515536|ampC|beta-lactamase_ACT-23||Enterobacter_cloacae|1-1146|1146|complete
FJ237369||beta-lactamase_ACT-5||Escherichia_coli|1-1146|1146|complete
FJ237368||beta-lactamase_EBC-1464||Klebsiella_pneumoniae|1-1146|1146|complete
#ADC
JF265068.1|adc30|blaADC30||Acinetobacter_baumannii|955-2106|1152|complete
JX169789.1|blaADC-67|beta-lactamase||Acinetobacter_baumannii|1-1152|1152|complete
KP881233.1|adc73|class_C_beta-lactamase_ADC-73||Acinetobacter_baumannii|1-1152|1152|complete
MG601730.1|blaADC|class_C_beta-lactamase_ADC-6||Acinetobacter_baumannii|1-1152|1152|complete
AM293332.3|adc-8|beta-lactamase_class_C||Acinetobacter_baylyi_ADP1|1-1194|1194|complete
AM283529.1|adc-12|ADC-12_protein||Acinetobacter_pittii|1-1152|1152|complete
EU652244.1|blaADC|ADC-39_beta-lactamase_precursor||Acinetobacter_baumannii|1-1152|1152|complete
AM283523.1|adc-18|ADC-18_protein||Acinetobacter_pittii|1-1152|1152|complete
AM283522.1|adc-19|ADC-19_protein||Acinetobacter_pittii|1-1152|1152|complete
AM283521.1|adc-20|ADC-20_protein||Acinetobacter_pittii|1-1152|1152|complete
AM283520.1|adc-21|ADC-21_protein||Acinetobacter_pittii|1-1152|1152|complete
AM283519.1|adc-22|ADC-22_protein||Acinetobacter_pittii|1-1152|1152|complete
AM283518.1|adc-23|ADC-23_protein||Acinetobacter_pittii|1-1152|1152|complete
EF016355.1|blaADC-25|AmpC_cephalosporinase||Acinetobacter_baumannii|1-1152|1152|complete
AM283528.2|adc-13|ADC-13_protein||Acinetobacter_pittii|1-1152|1152|complete
AM283527.1|adc-14|ADC-14_protein||Acinetobacter_pittii|1-1152|1152|complete
AM283526.1|adc-15|ADC-15_protein||Acinetobacter_pittii|1-1152|1152|complete
AM283524.1|adc-17|ADC-17_protein||Acinetobacter_pittii|1-1152|1152|complete
AM283525.1|adc-16|ADC-16_protein||Acinetobacter_pittii|1-1152|1152|complete
FJ744160.1|adc-41|ADC-41_protein||Acinetobacter_pittii|1-1152|1152|complete
FJ744161.1|adc-42|ADC-42_protein||Acinetobacter_pittii|1-1152|1152|complete
FJ744162.1|adc-43|ADC-43_protein||Acinetobacter_pittii|1-1152|1152|complete
FJ744163.1|adc-44|ADC-44_protein||Acinetobacter_pittii|1-1152|1152|complete
JQ753702.1|blaADC-61|beta-lactamase||Acinetobacter_baumannii|1-1152|1152|complete
KP881234.1|adc74|class_C_beta-lactamase_ADC-74||Acinetobacter_baumannii|1-1152|1152|complete
KP881235.1|adc75|class_C_beta-lactamase_ADC-75||Acinetobacter_baumannii|1-1152|1152|complete
KP881236.1|adc76|class_C_beta-lactamase_ADC-76||Acinetobacter_baumannii|1-1152|1152|complete
KP881237.1|adc77|class_C_beta-lactamase_ADC-77||Acinetobacter_baumannii|54-1205|1152|complete
KP881238.1|adc78|class_C_beta-lactamase_ADC-78||Acinetobacter_baumannii|1-1152|1152|complete
KP881239.1|adc79|class_C_beta-lactamase_ADC-79||Acinetobacter_baumannii|1-1152|1152|complete
KP881241.1|adc81|class_C_beta-lactamase_ADC-81||Acinetobacter_baumannii|1-1167|1167|complete
KC866352.1|blaADC-68|beta-lactamase_ADC-68||Acinetobacter_baumannii|1-1152|1152|complete
DQ883640.1||ADC-10_beta-lactamase_precursor||Acinetobacter_baumannii|1-1167|1167|complete
JQ319653.1||blaADC-58_beta-lactamase||Acinetobacter_baumannii|1-1152|1152|complete
GU591983.1||ADC-11||Acinetobacter_baumannii_AYE|1-1152|1152|complete
JQ319654.1||blaADC-59_beta-lactamase||Acinetobacter_baumannii|1-1152|1152|complete
JQ692087.1||blaADC-60_beta-lactamase||Acinetobacter_baumannii|1-1152|1152|complete
AJ009979.1|ampC|beta-lactamase_class_C||Acinetobacter_baumannii|1-1152|1152|complete
AY648950.1||ADC-7_beta-lactamase_precursor||Acinetobacter_baumannii|1-1152|1152|complete
AJ575184.1|ampC|beta-lactamase||Acinetobacter_pittii|1-1152|1152|complete
JQ867374.1||blaADC-62_beta-lactamase||Acinetobacter_baumannii|1-1152|1152|complete
CP001921.1||ampC||Acinetobacter_baumannii_1656-2|2803997-2805148|1152|complete
HQ662682.1||beta-lactamase||Acinetobacter_baumannii|1-1152|1152|complete
JEXY01000001.1||beta-lactamase_family_protein||Acinetobacter_baumannii_1552865|380-1531|1152|complete
#ADEA
AF370885.1|adeA|AdeA_membrane_fusion_protein||Acinetobacter_baumannii|3439-4629|1191|complete
#ADEB
AF370885.1|adeB|AdeB_RND_protein||Acinetobacter_baumannii|4629-7736|3108|complete
#ADEJ
AY769962|adeJ|AdeJ||Acinetobacter_baumannii|2435-5611|3177|complete
#ADEK
AY769962|adeK|AdeK||Acinetobacter_baumannii|5611-7065|1455|complete
#ADEN
KF147862|adeN|AdeN||Acinetobacter_baumannii|1-654|654|complete
#ADER
HM440348|adeR|AdeR||Acinetobacter_baumannii|1-744|744|complete
#ADES
HM440348|adeS|AdeS||Acinetobacter_baumannii|776-1861|1086|complete
#AER
U14748|blaAER-1|AER-1_precursor||Aeromonas_hydrophila|325-1239|915|complete
#AIM
AM998375|blaAIM-1|metallo-beta-lactamase_AIM-1||Pseudomonas_aeruginosa|1173-2084|912|complete
#AMPA
AB003148|ampA|class_A_beta-lactamase_SFO-1_precursor||Enterobacter_cloacae|1418-2305|888|complete
#AMPH
AP012030.1|ampH|penicillin-binding_protein_ampH||Escherichia_coli_DH1|396711-395554|1158|complete
AJ276031.1|ampH|type_2d_beta-lactamase||Aeromonas_hydrophila|112-906|795|complete
HQ586946|amph|adenylate_kinase||Aeromonas_hydrophila|1-795|795|complete
CP003785||Penicillin-binding_protein_AmpH||Klebsiella_pneumoniae_subsp_pneumoniae_1084|4208384-4209544|1161|complete
#AMPR
FJ848785|ampR|ampR||Enterobacter_cloacae|5594-4719|876|complete
#AMPS
X80276|ampS|AmpS_beta-lactamase||Aeromonas_sobria|1-795|795|5_partial
#ANT-6
AB247327|ant6|aminoglycoside_adenyltransferase||Enterococcus_faecalis|1618-2526|909|complete
#ANT2-IA
AF078527|aadB|aadB_transferase||Pseudomonas_aeruginosa|3770-4303|534|complete
JF826500|aadB|aminoglycoside-2-O-adenyltransferase||Pseudomonas_aeruginosa|2646-3179|534|complete
X74412|aadB|gentamicin_2-nucleotidyltransferase||Salmonella_enterica_subsp_enterica_serovar_Oranienburg|1296-1829|534|complete
AF458082|aadB|aminoglycoside_2_adenylyltransferase||Citrobacter_freundii|725-1258|534|complete
AY139594|aadB|aminoglycoside-2-adenylyltransferase||uncultured_bacterium|107-640|534|complete
AJ871915|aadB|AadB_protein||Corynebacterium_amycolatum|1296-1829|534|complete
AY920928|aadB|AADB||Pseudomonas_aeruginosa|6009-6542|534|complete
HM367610|aadB|aminoglycoside_2-O-adenylyltransferase||Pseudomonas_aeruginosa|107-640|534|complete
HM367617|aadB|aminoglycoside_2-O-adenylyltransferase||Pseudomonas_aeruginosa|58-591|534|complete
HM367620|aadB|aminoglycoside_2-O-adenylyltransferase||Pseudomonas_aeruginosa|59-592|534|complete
HQ880250|aadB|aminoglycoside-2-adenylyltransferase||Burkholderia_cepacia|81-614|534|complete
DQ176450|aadB|aminoglycoside_adenyltransferase||Acinetobacter_baumannii|1442-1975|534|complete
DQ266447|aadB|aminoglycoside2adenylyltransferase_AAD2||Pseudomonas_aeruginosa|107-640|534|complete
HQ386848|aadB|aminoglycoside-2-adenylyltransferase||Morganella_morganii|2937-3686|750|complete
NG_052540.1|ant2-Ia|aminoglycoside_nucleotidyltransferase_ANT2-Ia||Gammaproteobacteria|101-634|534|complete
GQ466184|aadB|aminoglycoside_2-O-adenylyltransferase||Escherichia_coli|717-1250|534|complete
AY139599|aadB|aminoglycoside-2-adenylyltransferase||uncultured_bacterium|107-640|534|complete
DQ018384||aminoglycoside_adenyl_transferase||Escherichia_coli|150-683|534|complete
EF205594||aminoglycoside_adenyltransferase||Klebsiella_pneumoniae|105-638|534|complete
X04555||unnamed_protein_product_plasmid||uncultured_bacterium|1080-1829|750|complete
#ANT3-IIA
NG_054648|ant3-IIa|aminoglycoside_nucleotidyltransferase_ANT3-IIa||Acinetobacter_baumannii|101-889|789|complete
#ANT4-IB
AJ506108|ant4-Ib|aminoglycoside_4-O-nucleotidyltransferase||Bacillus_clausii|209-979|771|complete
#ANT4-IIA
M98270|ant4-IIa|aminoglycoside-4-adenyltransferase||Pseudomonas_aeruginosa|145-903|759|complete
#ANT4-IIB
AY114142|ant4-IIb|aminoglycoside_nucleotidyltransferase||Pseudomonas_aeruginosa|1061-1816|756|complete
#ANT6-IA
KF421157|aadE|AadE||Enterococcus_faecium|1919-2782|864|complete
HE577054|aadE|aminoglycoside_6-adenylyltransferase||Paenibacillus_polymyxa_M1|1299623-1300477|855|complete
KF864551|aadE|AadE||Campylobacter_jejuni|6576-7442|867|complete
#ANT6-IB
FN594949|ant6-Ib|streptomycin_aminoglycoside_adenylyltransferase_ant6-Ib||Campylobacter_fetus_subsp_fetus|27482-28339|858|complete
#ANT9-IA
M69221.1|aad9|spectinomycin_adenyltransferase||Enterococcus_faecalis|271-1038|768|complete
NG_047397|ant9-Ia|aminoglycoside_nucleotidyltransferase_ANT9-Ia||Bacteria|101-883|783|complete
NG_048075|spw|ANT9_family_aminoglycoside_nucleotidyltransferase_Spw||Bacteria|101-910|810|complete
#APH
U94857|aph|spectinomycin_phosphotransferase||Legionella_pneumophila_130b|151-1146|996|complete
U24442|aph|aminoglycoside-O-phosphotransferase_type_5||Streptomyces_rimosus|680-1456|777|complete
CR628337|aph|spectinomycin_phosphotransferase||Legionella_pneumophila_str_Lens|1710246-1711238|993|complete
EU287476|aph|aminoglycoside_phosphotransferase||Proteus_mirabilis|8968-9783|816|complete
EU855787||Aph||Enterobacter_cloacae|188330-187515|816|complete
#APH-3
AB247327|aph3|aminoglycoside_phosphotransferase||Enterococcus_faecalis|3096-3890|795|complete
AF330699|aphA3|aminoglycoside_phosphotransferase||Enterococcus_faecium|1562-2356|795|complete
AJ490186|aphA-3|aminoglycosidase||Campylobacter_jejuni|1993-2787|795|complete
CP004067||aminoglycoside_3-phosphotransferase||Campylobacter_coli_CVM_N29710|52915-53709|795|complete
#APH-6
U70376|aph6|APH6||Streptomyces_netropsis|3618-4541|924|complete
#APH2-IF
KF652097|aph2-If|2-aminoglycoside_phosphotransferase||Campylobacter_coli|1-891|891|complete
#APH2-IG
CP004067.1|aph2-Ig|2-aminoglycoside_phosphotransferase||Campylobacter_coli_CVM_N29710|43928-43008|921|complete
#APH2-IH
KF652096|aph2-Ih|2-aminoglycoside_phosphotransferase||Campylobacter_jejuni|1-894|894|complete
#APH2-IIA
AF337947|aph2-Ib|aminoglycoside_phosphotransferase||Escherichia_coli|272-1171|900|complete
AF207840|aph2-Ib|aminoglycoside_phosphotransferase||Enterococcus_faecium|122-1021|900|complete
KF652098|aph2-Ib|2-aminoglycoside_phosphotransferase||Campylobacter_jejuni|1-900|900|complete
#APH2-IIIA
NG_047399|aph2-IIIa|aminoglycoside_O-phosphotransferase_APH2-IIIa||Bacilli|101-1021|921|complete
#APH2-IVA
AY743255|aph2-Id|APH2-Id||Enterococcus_faecium|131-1036|906|complete
AF016483|aph2-Id|APH2-Id||Enterococcus_casseliflavus|131-1036|906|complete
#APH3''-IA
AP009493|aphE|streptomycin_6-phosphotransferase||Streptomyces_griseus_subsp_griseus_NBRC_13350|267117-267935|819|complete
M37378|aphE|aminoglycoside-3-phosphotransferase||Streptomyces_griseus|298-1116|819|complete
X53527||unnamed_protein_product||Streptomyces_griseus|1-819|819|complete
#APH3''-IB
AF313472|strA|StrA_aminoglycoside_phosphotransferase||Pseudomonas_aeruginosa|15594-16397|804|complete
AB366441|strA|streptomycin_phosphotransferase||Salmonella_enterica_subsp_enterica_serovar_Dublin|22458-23261|804|complete
AF321550|strA|aminoglycoside_3-phosphotransferase||Escherichia_coli|1-804|804|complete
AF024602|strA|streptomycin_resistance_protein_A||Pseudomonas_aeruginosa|2353-3156|804|complete
AF321551|strA|aminoglycoside_3-phosphotransferase||Shigella_flexneri|1-804|804|complete
M28829||Sm_resistance_protein_A||Escherichia_coli|63-866|804|complete
#APH3''-IC
DQ336355|aph3-Ic|APH3-Ic||Mycolicibacterium_fortuitum|603-1367|765|complete
#APH3'-IA
KP119857|aph3-Ic|aminoglycoside-O-phosphotransferase||Corynebacterium_striatum|1729-914|816|complete
EF015636|aphA1|aminoglycoside_3_phosphotransferase_APH_3-Ia||Avibacterium_paragallinarum|2433-3248|816|complete
#APH3-I
EU722351|aph3-I|aminoglycoside_3-phosphotransferase_type_1||Klebsiella_pneumoniae|7835-8650|816|complete
HQ840942|aphA1a|aminoglycoside_3_phosphotransferase_AphA1a||Salmonella_enterica_subsp_enterica_serovar_Typhimurium|23569-24384|816|complete
AF498082|nptII|neomycin_phosphotransferase||Escherichia_coli|4217-5032|816|complete
L05392||309_kDa_protein||Salmonella_enterica_subsp_enterica_serovar_Typhimurium|6414-7229|816|complete
Y00452||unnamed_protein_product||Escherichia_coli|106-921|816|complete
V00359||unnamed_protein_product||Escherichia_coli|1162-1977|816|complete
#APH3-IIA
X57709|aphA-2|aminoglycoside_phosphotransferase||Escherichia_coli|1-795|795|complete
V00618.1||neomycin_phosphotransferase||Escherichia_coli|151-945|795|complete
#APH3-IIC
HQ424460|aph3-IIc|aminoglycoside_3-phosphotransferase||Stenotrophomonas_maltophilia|2-805|804|complete
#APH3-VB
M22126|rph|aminoglycoside_phosphotransferase||Streptomyces_ribosidificus|373-1164|792|complete
AJ744850|rph|aminoglycoside_phosphotransferase||Streptomyces_ribosidificus|33603-34397|795|complete
#APH3-VC
S81599|aphA-5c|aminoglycoside-O-phosphoryl-transferase_Type_Vc||Micromonospora_chalcea|282-1076|795|complete
#APH3-VIA
KC170992.1|aphA6|aminoglycoside_3_phosphotransferase_APH3-VI||Pseudomonas_aeruginosa|8363-9142|780|complete
JF949760|aphA6|aminoglycoside_3_phosphotransferase_APH3-VI||Acinetobacter_baumannii|695-1474|780|complete
AJ627643|aphA6|aminoglycoside_3-phosphotransferase||Alcaligenes_faecalis|4934-5713|780|complete
X07753||unnamed_protein_product||Acinetobacter_baumannii|103-882|780|complete
APPJ01000012||aminoglycoside_3-phosphotransferase||Acinetobacter_guillouiae_NIPH_991|469521-468742|780|complete
#APH3-XV
NG_052270.1|aph3-XV|aminoglycoside_O-phosphotransferase_APH3-XV||Acinetobacter_pittii|63-869|807|complete
Y18050.2|aphA15|aminoglycoside_phosphotransferase||Pseudomonas_aeruginosa|4758-5552|795|complete
#APH4-IA
X74325|hph|hygromycin_phosphotransferase||Burkholderia_pseudomallei|646-1908|1263|complete
#APH6-IA
Y00459|aphD|streptomycin-6-phosphotransferase||Streptomyces_griseus|2825-3748|924|complete
AY971801|aph6-Ia|aminoglycoside-6-phosphotransferase_Ia||Streptomyces_griseus|1-924|924|complete
#APH6-IC
AY037297|sph|streptomycin_3-phosphotransferase||synthetic_construct|3548-2706|843|complete
X92946|str|streptomycin_adenylase||Lactococcus_lactis_subsp_lactis_K214|18908-18060|849|complete
#APH6-ID
AF024602|strB|streptomycin_resistance_protein_B||Pseudomonas_aeruginosa|3156-3992|837|complete
FJ474091|strB|streptomycin_resistance_protein_B||Escherichia_coli|264-1100|837|complete
AJ223604|orfI|orfI||Pseudomonas_aeruginosa|3727-4341|615|complete
AB109805|strB|aminoglycoside_phosphotransferase||Actinobacillus_pleuropneumoniae|2674-3510|837|complete
CP000971|strB|aminoglycoside_resistance_protein_B||Escherichia_coli_SMS-3-5|99438-100268|831|complete
NG_047469.1|aph6-Id|aminoglycoside_O-phosphotransferase_APH6-Id||Salmonella_enterica|101-937|837|complete
#APH9-IB
NG_047474|aph9-Ib|aminoglycoside_O-phosphotransferase_APH9-Ib||Streptomyces_netropsis|101-1093|993|complete
#APHA
BX664015.1|aphA|aminoglycoside_3-phosphotransferase||Serratia_marcescens|103833-103018|816|complete
Z48231|aphA|aminoglycoside_phosphotransferase||Escherichia_coli|820-1635|816|complete
EU165039|aphA|Aph||Pseudomonas_aeruginosa|610-1404|795|complete
AJ744860|aphA|aminoglycoside_3-phosphotransferase||uncultured_bacterium|42975-43790|816|complete
#APHA-16
NG_051908|aphA16|APH3_family_aminoglycoside_O-phosphotransferase_AphA16||Enterobacteriaceae|101-889|789|complete
#APMA
FN806789.3|apmA|aminocyclitol_acetyltransferase_ApmA||Staphylococcus_aureus|2694-3518|825|complete
#AQU
KF730243.1|blaAQU-2|AQU-2||Aeromonas_hydrophila|1-1143|1143|complete
KF730244.1|blaAQU-3|AQU-3||Aeromonas_dhakensis|1-1149|1149|complete
AB765395||AQU-1-type_AmpC_beta-lactamase||Aeromonas_dhakensis|1-1143|1143|complete
#ARL
KY363215.1|blaARL|beta-lactamase_ARL-1||Staphylococcus_arlettae|79489-80337|849|complete
KY363207.1|blaARL|beta-lactamase_ARL-2||Staphylococcus_arlettae|2237-3085|849|complete
KY363208.1|blaARL|beta-lactamase_ARL-3||Staphylococcus_arlettae|2237-3085|849|complete
KY363206.1|blaARL|beta-lactamase_ARL-4||Staphylococcus_arlettae|2237-3085|849|complete
KY363214.1|blaARL|beta-lactamase_ARL-5||Staphylococcus_arlettae|2238-3086|849|complete
KY464892.1|blaARL|beta-lactamase_ARL-6||Staphylococcus_arlettae|2237-3085|849|complete
#ARMA
AY220558|armA|16S_rRNA_methylase||Klebsiella_pneumoniae|1978-2751|774|complete
#ARMR
AE004091.2|armR|antirepressor_for_MexR_ArmR||Pseudomonas_aeruginosa_PAO1|4165880-4165719|162|complete
#ARNA
AE004091.2|arnA|ArnA||Pseudomonas_aeruginosa_PAO1|3982021-3984009|1989|complete
#ARR
AF001493|arr|rifampin_ADP-ribosyl_transferase||Mycolicibacterium_smegmatis|356-787|432|complete
FM897214|arr|rifampin_ADP-ribosyl_transferase||Pseudomonas_aeruginosa|4193-4645|453|complete
#ARR-3
FM955585|arr-6|ADP-ribosylating_transferase||Pseudomonas_aeruginosa|1371-1823|453|complete
JF922883|arr-6|rifampin_ADP-ribosylating_transferase||Pseudomonas_putida|1-453|453|complete
#ARR-4
EF660562|arr-4|Arr-4||Pseudomonas_aeruginosa|1672-2124|453|complete
#ARR-5
EF660563|arr-5|Arr-5||Klebsiella_pneumoniae|393-845|453|complete
#ARR-7
FN397623|arr-7|ADP-ribosyltransferase||Pseudomonas_aeruginosa|1189-1641|453|complete
#ARR-8
KC199968|arr-8|rifampin_ADP-ribosylating_transferase||Klebsiella_oxytoca|1-453|453|complete
#AST
AF279904.1|bla|class_A_beta-lactamase_AST-1||Nocardia_asteroides|160-1092|933|complete
#BACA
U00096.3|bacA|undecaprenyl_pyrophosphate_phosphatase||Escherichia_coli_str_K-12_substr_MG1655|3204131-3203310|822|complete
#BAER
AP009048.1|baeR|DNA-binding_response_regulator_in_two-component_regulatory_system_with_BaeS||Escherichia_coli_str_K-12_substr_W3110|2166413-2167135|723|complete
#BAES
AP009048|baeS|sensory_histidine_kinase_in_two-component_regulatory_system_with_BaeR||Escherichia_coli_str_K-12_substr_W3110|2165013-2166416|1404|complete
#BAHA
KX531048.1|bahA|bacitracin_amidohydrolase||Paenibacillus_sp_LC231|1-2259|2259|complete
#BASR
AE007317.1|pmrA|Major_facilitator_superfamily_multi-drug_resistance_efflux_pump||Streptococcus_pneumoniae_R6|866211-867410|1200|complete
#BASS
JQ340365|pmrB|PmrB||Pseudomonas_aeruginosa|1-1434|1434|complete
#BCL1
EF540343.1|bcl1|beta-lactamase||Bacillus_clausii|3313-4236|924|complete
#BCR-2
CP012901.1|bcr_2|Bicyclomycin_resistance_protein||Pseudomonas_aeruginosa|5980365-5979157|1209|complete
#BCRA
L20573|bcrA|TTG_start_codon||Bacillus_licheniformis|298-1218|921|complete
#BCRB
L20573|bcrB|TTG_start_codon||Bacillus_licheniformis|1318-1944|627|complete
#BCRC
L20573|bcrC|bcrC||Bacillus_licheniformis|2065-2676|612|complete
#BEL
DQ089809|blaBEL1|Bel-1||Pseudomonas_aeruginosa|1006-1857|852|complete
GQ202694|blaBEL-3|BEL-3||Pseudomonas_aeruginosa|1-852|852|complete
FJ666063||extended-spectrum_beta-lactamase_BEL-2||Pseudomonas_aeruginosa|1-852|852|complete
#BES
AF234999.1|blaBES-1|extended-spectrum_beta-lactamase_BES-1||Serratia_marcescens|190-1068|879|complete
#BIC
GQ260093.1|blaBIC-1|BIC-1_class_A_carbapenemase||Pseudomonas_fluorescens|1-885|885|complete
#BKC
KP689347.1|blaBKC-1|bKC-1||Klebsiella_pneumoniae|9544-8603|942|complete
#BLEMBL
KC503911.1|bleMBL|bleomycin_resistance_protein||Acinetobacter_baumannii|9884-10249|366|complete
#BLT
L32599|blt|blt||Bacillus_subtilis_subsp_subtilis_str_168|1237-2439|1203|complete
#BRO
U49269.2|bla|beta-lactamase_BRO-1||Moraxella_catarrhalis|1976-2917|942|complete
Z54181.1|bla|BRO-2||Moraxella_catarrhalis_ATCC_43617|63-1007|945|complete
Z54180|bla|BRO-1||Moraxella_catarrhalis|84-1028|945|complete
#BSU
NG_050942|blaBSU|class_D_beta-lactamase_BSU-1||Bacillus_subtilis|101-904|804|complete
#CAM
MG430339.1|blaCAM-1|CAM-1_carbapenemase||Pseudomonas_aeruginosa|67104-67829|726|complete
#CAM1
AY587956|cam1|class_D_beta-lactamase||Campylobacter_jejuni|123-896|774|complete
CP013032||class_D_beta-lactamase||Campylobacter_coli|1495715-1494942|774|complete
#CAR
NG_048712|blaCAR|subclass_B3_metallo-beta-lactamase_CAR-1||Pectobacterium_atrosepticum|101-1129|1029|complete
#CARA
M80346|carA|carbomycin_resistance_protein||Streptomyces_thermotolerans|411-2066|1656|complete
#CAT
V00622|cat|cat||Escherichia_coli|244-903|660|complete
JQ922409.1|cat|chloramphenicol_acetyltransferase||Listeria_monocytogenes|93-740|648|complete
M58472.1|CAT|chloramphenicol_acetyltransferase||Agrobacterium_fabrum_str_C58|148-777|630|complete
AY238971.1|cat|chloramphenicol_acetyltransferase||Bacillus_clausii|1055-1741|687|complete
AB080798.1|cat|chloramphenicol_acetyltransferase||Streptococcus_suis|2659-3309|651|complete
K01998|cat|chloramphenicol_acetyltransferase||Plasmid_pC194|288-938|651|complete
U35036|cat|chloramphenicol_acetyltransferase||Staphylococcus_aureus|1167-1814|648|complete
M11587.1||chloramphenicol_acetyltransferase_cat||Proteus_mirabilis|880-1533|654|complete
M35190.1||chloramphenicol_acetyltransferase_cat||Campylobacter_coli|309-932|624|complete
#CAT-TC
U75299|cat-TC|chloramphenicol_acetyltransferase-TC||Lactobacillus_reuteri|657-1373|717|complete
#CATA
NG_047573|catA|type_A-14_chloramphenicol_O-acetyltransferase||Gammaproteobacteria|101-751|651|complete
NG_047581|catA|type_A-5_chloramphenicol_O-acetyltransferase||Streptomyces_sp_MBRL_601|101-763|663|complete
#CATB
M93113|catB|chloramphenicol_acetyltransferase||Clostridium_butyricum|145-804|660|complete
#CATB10
AJ878850|catB10|CATB10_chloramphenicol_acetyltransferase||Pseudomonas_aeruginosa|1197-1829|633|complete
#CATB2
AY232670.1|catB2|chloramphenicol_acetyltransferase||Pasteurella_multocida|4157-3525|633|complete
AF047479|-|chloramphenicol_acetyltransferase||Plasmid_NR79|5957-6589|633|complete
#CATB3
JX101693.1|catB3|CatB3_chloramphenicol_acetyltransferase||Enterobacter_cloacae|58201-58833|633|complete
AJ009818|catB3|Chloramphenicol_acetyltransferase||Salmonella_enterica_subsp_enterica_serovar_Typhimurium|883-1515|633|complete
EU935739|catB4|chloramphenicol_acetyltransferase||Escherichia_coli|59054-59602|549|complete
#CATB6
AJ223604|catB6|catB6||Pseudomonas_aeruginosa|3018-3650|633|complete
#CATB7
AF036933|catB7|chloramphenicol_acetyltransferase||Pseudomonas_aeruginosa|177-815|639|complete
#CATB8
AF227506|catB8|chloramphenicol_acetyltransferase||Klebsiella_pneumoniae|253-885|633|complete
#CATB9
AF462019|catB9|chloramphenicol_acetyltransferase||Vibrio_cholerae|27-656|630|complete
#CATP
U15027|catP|CatP||Clostridium_perfringens|2953-3576|624|complete
X15100||unnamed_protein_product||Clostridioides_difficile|91-729|639|complete
#CATQ
M55620|catQ|ORF||Clostridium_perfringens|459-1118|660|complete
#CATS
X74948|CATS|chloramphenicol_acetyltransferase_gene||Streptococcus_pyogenes|1-492|492|5_and_3_partial
#CATU
KX531047.1|catU|chloramphenicol_acetyltransferase||Paenibacillus_sp_LC231|1-654|654|complete
#CATV
KY753886.1|catV|chloramphenicol_acetyltransferase||Brevibacillus_brevis_Vm4|1-660|660|complete
#CAU
AJ308331|blaCAU-1|metallo-beta-lactamase||Caulobacter_vibrioides|1-870|870|complete
#CBLA
NG_047624|cblA|CblA_family_class_A_beta-lactamase||Bacteroides|101-991|891|complete
GQ343019||CblA-1_beta-lactamase||mixed_culture_bacterium_AX_gF3SD01_15|133-1023|891|complete
#CBP
KP718480.1|blaCBP|penicillin-hydrolyzing_class_A_beta-lactamase_CBP-1||Clostridium_botulinum|1-927|927|complete
#CCRA
M63556|ccrA|beta-lactamase||Bacteroides_fragilis|91-840|750|complete
FM200787|cfiA|CFIA_protein||Bacteroides_fragilis|3-752|750|complete
FM200789|cfiA|CFIA_protein||Bacteroides_fragilis|162-911|750|complete
AB087225|cfiA1|metallo-beta-lactamase||Bacteroides_fragilis|1-750|750|complete
AB087227|cfiA10|metallo-beta-lactamase||Bacteroides_fragilis|1-750|750|complete
AB087226|cfiA2|metallo-beta-lactamase||Bacteroides_fragilis|1-750|750|complete
AB087228|cfiA3|metallo-beta-lactamase||Bacteroides_fragilis|1-750|750|complete
AB087229|cfiA4|metallo-beta-lactamase||Bacteroides_fragilis|1-750|750|complete
AB087231|cfiA6|metallo-beta-lactamase||Bacteroides_fragilis|1-750|750|complete
AB087233|cfiA8|metallo-beta-lactamase||Bacteroides_fragilis|1-750|750|complete
AB087234|cfiA9|metallo-beta-lactamase||Bacteroides_fragilis|1-750|750|complete
#CDS10
AM296544.1|cds10|truncated_streptomycin_resistance_protein||Enterococcus_faecium|8084-8647|564|3_partial
#CEOA
U97042|ceoA|CeoA||Burkholderia_cepacia|1-1218|1218|complete
#CEOB
U97042|ceoB|CeoB||Burkholderia_cepacia|1264-4347|3084|complete
#CEPA
FR688019|cepA|beta-lactamase||Bacteroides_fragilis|1-903|903|complete
L13472|cepA|cephalosporinase||Bacteroides_fragilis|436-1338|903|complete
FR688022|cepA|beta-lactamase||Bacteroides_fragilis|1-903|903|complete
U05883|cepA-14|beta-lactamase||Bacteroides_fragilis|556-1458|903|complete
U05884|cepA-29|beta-lactamase||Bacteroides_fragilis|556-1458|903|complete
U05885|cepA-44|beta-lactamase||Bacteroides_fragilis|557-1459|903|complete
U05886|cepA-49|beta-lactamase||Bacteroides_fragilis|404-1306|903|complete
#CEPH
AJ276030|cepH|Cephalosporinase||Aeromonas_hydrophila|3816-2668|1149|complete
#CEPHA3
AY112998|cephA3|class_B_beta-lactamase||Aeromonas_veronii_bv_sobria|197-961|765|complete
#CEPS
X80277|cepS|CepS_beta-lactamase||Aeromonas_sobria|1-1149|1149|complete
#CFRA
AM408573|cfr|rRNA_methylase||Staphylococcus_warneri|11077-10028|1050|complete
HG002396.1|cfr|chloramphenicolfluorfenicol_resistance_protein_radical_SAM_enzyme_cfr_family||Clostridioides_difficile|5273-6322|1050|complete
AM412317.1|cfr|putative_florfenicol_resistance_protein||Clostridium_botulinum_A_str_ATCC_3502|3036527-3035493|1035|complete
KM359438.1|cfr|23S_methyltransferase||Clostridioides_difficile|1-1050|1050|complete
AJ879565|cfr|methyltransferase||Staphylococcus_aureus|2193-1144|1050|complete
CANB01000378|cfr|Ribosomal_RNA_large_subunit_methyltransferase_cfr||Clostridioides_difficile_T10|3774-5024|1251|complete
#CFRB
KR610408|cfrB|chloramphenicol_fluorphenicol_resistance_protein||Enterococcus_faecium|4995-6044|1050|complete
#CFXA
U38243|cfxA|beta-lactamase||Bacteroides_vulgatus|150-1115|966|complete
AF118110.1|cfxA2|class_A_beta-lactamase_CFXA2_precursor||Prevotella_intermedia|1037-72|966|complete
AF504910|cfxa2|CfxA2-like_beta-lactamase||Prevotella_buccae|1-966|966|complete
AF504914|cfxa2|CfxA2-like_beta-lactamase||Prevotella_denticola|1-966|966|complete
AF472622|cfxA3|class_A_beta-lactamase_CFXA3_precursor||Capnocytophaga_ochracea|53-1018|966|complete
AY769933|cfxA4|beta-lactamase||Bacteroides_fragilis|1-966|966|complete
AY769934|cfxA5|beta-lactamase||Parabacteroides_distasonis|28-993|966|complete
GQ342996||CfxA6_beta-lactamase||uncultured_organism|798-1793|996|complete
#CGB
EF672680|blaCGB-1b|class_B_carbapenemase_CGB-1||Chryseobacterium_gleum|1-729|729|complete
#CHRB
AY509120|chrB|putative_resistance_determinant||Streptomyces_bikiniensis|23495-22653|843|complete
#CIA
AB639753.1|blaCIA-1|extended-spectrum_beta-lactamase||Chryseobacterium_indologenes_NBRC_14944|1-879|879|complete
AB674566.1|blaCIA-2|extended-spectrum_class_A_beta-lactamase||Chryseobacterium_indologenes|1-879|879|complete
AB674567.1|blaCIA-3|extended-spectrum_class_A_beta-lactamase||Chryseobacterium_indologenes|1-879|879|complete
AB674568.1|blaCIA-4|extended-spectrum_class_A_beta-lactamase||Chryseobacterium_indologenes|1-879|879|complete
#CMEA
CP000768|cmeA|RND_efflux_system_membrane_fusion_protein_CmeA||Campylobacter_jejuni_subsp_doylei_26997|1405392-1406495|1104|complete
#CMEB
CP000768|cmeB|RND_efflux_system_inner_membrane_transporter_CmeB||Campylobacter_jejuni_subsp_doylei_26997|1406495-1409617|3123|complete
#CMEC
AB894099|cmeC|CmeC||Campylobacter_jejuni_subsp_jejuni|4219-5697|1479|complete
#CMER
AL111168.1|cmeR|transcriptional_regulator_CmeR||Campylobacter_jejuni_subsp_jejuni_NCTC_11168_ATCC_700819|337548-336916|633|complete
#CMG
AY265892|blaCMG|beta-lactamase||Enterobacter_cloacae|1-1054|1054|5_and_3_partial
#CMH
JQ673557.1|blaCMH-1|beta-lactamase_CMH-1||Enterobacter_cloacae|1-1146|1146|complete
KX192165|blaCMH|cephalosporin-hydrolyzing_class_C_beta-lactamase_CMH-3||Enterobacter_cloacae_subsp_cloacae|1-1146|1146|complete
#CMLA1
AB212941|cmlA1|chloramphenicol_resistance||Escherichia_coli|962-2221|1260|complete
AF156486|cmlA4|chloramphenicol_transporter_CMLA4||Klebsiella_pneumoniae|3649-4908|1260|complete
NG_047652|cmlA4|chloramphenicol_efflux_MFS_transporter_CmlA4||Gammaproteobacteria|101-1360|1260|complete
AY115475|cmlA5|chloramphenicol_resistance_protein||uncultured_bacterium|3338-4597|1260|complete
AF294653|CmlA6|CMLA6||Pseudomonas_aeruginosa|2750-4009|1260|complete
EU182575.1|cmlA8|CmlA8||Pseudomonas_aeruginosa|1686-2945|1260|complete
#CMLB
AF034958|cmlB|chloramphenicol_resistance_determinant||Klebsiella_aerogenes|2642-3871|1230|complete
#CMLB1
AM296481|cmlB1|chloramphenicol_efflux_protein||Bordetella_bronchiseptica|776-2041|1266|complete
#CMLR
NG_047659|cmlR|chloramphenicol_efflux_MFS_transporter_CmlR||Streptomyces|101-1279|1179|complete
#CMLV
U09991|cmlv|chloramphenicol_resistance_protein||Streptomyces_venezuelae_ATCC_10712|28-1338|1311|complete
#CMRA
AF015087|cmrA|CmrA||Rhodococcus_rhodochrous|436-1611|1176|complete
#CMXA
AF024666|cmxA|CmxA||Corynebacterium_striatum|17052-15877|1176|complete
#CMY
X92508|blaCMY-1|ES-beta-lactamase||Klebsiella_pneumoniae|333-1481|1149|complete
KM087846|blaCMY-114|class_C_beta-lactamase||Citrobacter_freundii|1-1146|1146|complete
HM146927|CMY-42|AmpC_beta-lactamase||Escherichia_coli|1-1146|1146|complete
JX440350|blaCMY-70|AmpC_beta-lactamase_CMY-70||Citrobacter_braakii|1027-2172|1146|complete
JQ733576|blaCMY-79|AmpC_beta-lactamase_CMY-79||Citrobacter_freundii|1028-2173|1146|complete
HQ322613|blaCMY-56|CMY-56_beta-lactamase||Klebsiella_pneumoniae|1-1146|1146|complete
HM569226|blaCMY-48|AmpC_beta-lactamase_CMY-48||Citrobacter_freundii|1040-2185|1146|complete
AB061794|blaCMY-9|class_C_beta-lactamase||Escherichia_coli|6018-7166|1149|complete
AB372224|blaCMY-39|class_C_beta-lactamase_CMY-39||Citrobacter_freundii|1-1146|1146|complete
EU515249|blaCMY-25|AmpC_beta-lactamase||Klebsiella_pneumoniae|1-1146|1146|complete
KJ207205|blaCMY-105|beta-lactamase_AmpC||Citrobacter_freundii|1040-2185|1146|complete
KF526113|blaCMY-100|AmpC_beta-lactamase_CMY-100||Citrobacter_freundii|1-1146|1146|complete
JF780936|blaCMY-65|class_C_beta-lactamase_CMY-65||Citrobacter_sp_913|64-1209|1146|complete
AB201268|blaCMY-8|AmpC-type_class_C_beta-lactamase||Escherichia_coli|1-1149|1149|complete
Y15130|blaCMY-4|beta-lactamase_class_C||Proteus_mirabilis|1-1143|1143|3_partial
AB872957.1|blaCMY-110|beta-lactamase||Escherichia_coli|1-1146|1146|complete
KJ207202|blaCMY-85|beta-lactamase_AmpC||Citrobacter_freundii|549-1694|1146|complete
JF460794|blaCMY-60|beta-lactamase_CMY-60||Escherichia_coli|1-1146|1146|complete
KC603538|blaCMY-98|class_C_beta-lactamase_CMY-98||Citrobacter_freundii|1-1131|1131|complete
JX514369|CMY|CMY-like_beta-lactamase||Escherichia_coli|297-1442|1146|complete
KM087838|blaCMY-118|class_C_beta-lactamase||Citrobacter_freundii|1-1146|1146|complete
EF394371|blaCMY-35|class_C_beta-lactamase||Citrobacter_freundii|1-1146|1146|complete
JQ733571|blaCMY-51|AmpC_beta-lactamase_CMY-51||Citrobacter_freundii|1028-2173|1146|complete
JX440351|blaCMY-83|AmpC_beta-lactamase_CMY-83||Citrobacter_braakii|1027-2172|1146|complete
EF561644|cmy-28|plasmid_mediated_AmpC_beta-lactamase||Escherichia_coli|1-1146|1146|complete
AY339625|cmy-13|CMY-13||Escherichia_coli|4786-3641|1146|complete
JQ711184|blaCMY-71|beta-lactamase_CMY-71||Citrobacter_freundii|1027-2172|1146|complete
X91840|blaCMY-2|extended_spectrum_beta-lactamase||Klebsiella_pneumoniae|1924-3069|1146|complete
KF150216|blaCMY-104|beta-lactamase||Citrobacter_sp_OTESBL0707|1-1146|1146|complete
EU515250|blaCMY-27|AmpC_beta-lactamase||Escherichia_coli|1-1146|1146|complete
JQ733572|blaCMY-75|AmpC_beta-lactamase_CMY-75||Citrobacter_freundii|1028-2173|1146|complete
JN714478|blaCMY-66|AmpC_beta-lactamase_CMY-66||Citrobacter_freundii|1035-2180|1146|complete
KM087840|blaCMY-116|class_C_beta-lactamase||Citrobacter_freundii|1-1146|1146|complete
EU515251|blaCMY-40|AmpC_beta-lactamase||Escherichia_coli|1-1146|1146|complete
JQ733577|blaCMY-80|AmpC_beta-lactamase_CMY-80||Citrobacter_freundii|1027-2172|1146|complete
KM087836|blaCMY-113|class_C_beta-lactamase||Citrobacter_freundii|1-1146|1146|complete
AF357597|blaCMY-10|extended-spectrum_beta-lactamase_precursor||Klebsiella_aerogenes|251-1399|1149|complete
KM087844|blaCMY-117|class_C_beta-lactamase||Citrobacter_freundii|1-1146|1146|complete
HQ185697|blaCMY-58|cephalosporinase||Escherichia_coli|1268-2413|1146|complete
JF460795|blaCMY-61|beta-lactamase_CMY-61||Escherichia_coli|1-1143|1143|complete
JX440349|blaCMY-74|AmpC_beta-lactamase_CMY-74||Citrobacter_braakii|1027-2172|1146|complete
HE819404|blaCMY-90|beta-lactamase||Citrobacter_freundii|1-1146|1146|complete
FN645444|blaCMY-50|beta-lactamase||Escherichia_coli|1-1146|1146|complete
JX049132|blaCMY-69|class_C_beta-lactamase_CMY-69||Escherichia_coli|1-1146|1146|complete
DQ438952|blaCMY-23|CMY-23_beta-lactamase||Escherichia_coli|161-1306|1146|complete
JX440353|blaCMY-77|AmpC_beta-lactamase_CMY-77||Citrobacter_sp_W1065|1027-2172|1146|complete
KF526115|blaCMY-102|AmpC_beta-lactamase_CMY-102||Escherichia_coli|1-1146|1146|complete
AB429270|blaCMY-41|beta-lactamase_CMY-41||Citrobacter_freundii|15-1160|1146|complete
AJ555825|blaCMY-14|Ampc-type_beta-lactamase||Proteus_mirabilis|1-1146|1146|complete
AB194410|blaCMY-19|class_C_beta-lactamase||Klebsiella_pneumoniae|1-1149|1149|complete
KJ207204|blaCMY-86|beta-lactamase_AmpC||Citrobacter_freundii|580-1725|1146|complete
HQ650104|CMY-63|class_C_beta-lactamase_CMY-39||Citrobacter_freundii|64-1209|1146|complete
JX514368|CMY|CMY-like_beta-lactamase||Escherichia_coli|272-1417|1146|complete
FN556186|blaCMY-46|beta-lactamase||Escherichia_coli|1-1146|1146|complete
JQ733578|blaCMY-81|AmpC_beta-lactamase_CMY-81||Citrobacter_freundii|1008-2153|1146|complete
HQ336940|blaCMY-53|AmpC_beta-lactamase||Escherichia_coli|1-1146|1146|complete
JX440352|blaCMY-72|AmpC_beta-lactamase_CMY-72||Citrobacter_freundii|1028-2173|1146|complete
KM087839|blaCMY-115|class_C_beta-lactamase||Citrobacter_freundii|1-1146|1146|complete
KF526114|blaCMY-101|AmpC_beta-lactamase_CMY-101||Escherichia_coli|1-1146|1146|complete
AB300358|blaCMY-26|class_C_beta-lactamase_CMY-26||Klebsiella_oxytoca|1-1146|1146|complete
AF357599|blaCMY-11|extended-spectrum_beta-lactamase_precursor||Escherichia_coli|254-1402|1149|complete
JF460796|blaCMY-62|beta-lactamase_CMY-62||Escherichia_coli|1-1146|1146|complete
AJ011293|CMY-6|beta-lactamase||Escherichia_coli|1-1146|1146|complete
AY743434|blaCMY-18|class_C_beta-lactamase_CMY-18||Escherichia_coli|47-1198|1152|complete
KM087837|blaCMY-112|class_C_beta-lactamase||Citrobacter_freundii|1-1146|1146|complete
AB280919|blaCMY-37|class_C_beta-lactamase_CMY-37||Citrobacter_freundii|1-1146|1146|complete
GQ402541|cmy-49|AmpC||Citrobacter_freundii|1-1146|1146|complete
KF564648|blaCMY-108|AmpC_beta-lactamase||Escherichia_coli|1-1146|1146|complete
FN546177|blaCMY-45|AmpC-type_beta-lactamase||Proteus_mirabilis|1-1146|1146|complete
AJ781421|blaCMY-16|beta-lactamase||Proteus_mirabilis|1-1146|1146|complete
DQ256079|blaCMY-22|class_C_beta-lactamase_CMY-22||Escherichia_coli|1-1146|1146|complete
GQ351345|blaCMY-73|class_C_beta-lactamase_CMY-73||Citrobacter_freundii|1-1146|1146|complete
HQ832678|blaCMY-64|beta-lactamase_CMY-64||Escherichia_coli|1-1146|1146|complete
KF305673|blaCMY-99|AmpC-type_beta-lactamase_CMY-99||Proteus_mirabilis|18-1163|1146|complete
AM931008|blaCMY-38|AmpC-type_beta-lactamase||Proteus_mirabilis|1-1146|1146|complete
JQ733575|blaCMY-78|AmpC_beta-lactamase_CMY-78||Citrobacter_freundii|1028-2173|1146|complete
KJ155695|blaCMY-111|class_C_beta-lactamase_CMY-111||Serratia_marcescens|1-1146|1146|complete
AJ555823|blaCMY-15|Ampc-type_beta-lactamase||Proteus_mirabilis|1-1146|1146|complete
JN714480|blaCMY-68|AmpC_beta-lactamase_CMY-68||Citrobacter_freundii|1040-2185|1146|complete
EF622224|blaCMY-31|class_C_beta-lactamase_CMY-31||Klebsiella_pneumoniae|1-1146|1146|complete
HQ285243|blaCMY-57|CMY-2-type_class_C_beta-lactamase||Escherichia_coli|1-1146|1146|complete
KF526116|blaCMY-103|AmpC_beta-lactamase_CMY-103||Citrobacter_freundii|1-1146|1146|complete
KF992025|blaCMY-93|AmpC_beta-lactamase_CMY-93||Citrobacter_freundii|1027-2172|1146|complete
KM087845|blaCMY-119|class_C_beta-lactamase||Citrobacter_freundii|1-1146|1146|complete
AB699171|blaCMY-87|class_C_beta-lactamase_CMY-87||Klebsiella_pneumoniae|1-1143|1143|3_partial
AB587082|blaCMY-59|AmpC_type_beta-lactamase||Escherichia_coli|1-1188|1188|5_partial
JQ711185|blaCMY-67|beta-lactamase_CMY-67||Citrobacter_freundii|1028-2173|1146|complete
Y16785|blaCMY-12|beta-lactamase_class_C||Proteus_mirabilis|1-1143|1143|3_partial
HM046998|blaCMY-47|AmpC_beta-lactamase_CMY-47||Citrobacter_freundii|1040-2185|1146|complete
EF394370|blaCMY-34|class_C_beta-lactamase||Citrobacter_freundii|1-1146|1146|complete
AJ011291|CMY-7|beta-lactamase||Escherichia_coli|1-1146|1146|complete
KJ207203|blaCMY-82|beta-lactamase_AmpC||Citrobacter_freundii|6-1151|1146|complete
JQ733573|blaCMY-76|AmpC_beta-lactamase_CMY-76||Citrobacter_freundii|1028-2173|1146|complete
JQ733579|blaCMY-84|AmpC_beta-lactamase_CMY-84||Citrobacter_freundii|1028-2173|1146|complete
Y17716.1|blaCMY-5|beta-lactamase_CMY-5||Klebsiella_oxytoca|2374-3519|1146|complete
EU331426.1|blaCMY-36|class_C_beta-lactamase_CMY-36||Klebsiella_pneumoniae|2375-3520|1146|complete
X74512.1|blaBIL-1|beta-lactamase||Escherichia_coli|127-1272|1146|complete
KP862820.1|blaCMY-132|class_C_beta-lactamase||Escherichia_coli|1-1146|1146|complete
KP862819.1|blaCMY-133|class_C_beta-lactamase||Escherichia_coli|1-1146|1146|complete
KP981366.1|blaCMY-135|beta-lactamase||Citrobacter_freundii|1-1146|1146|complete
AM779746|blaCMY-2|CMY-2_beta_lactamase||Escherichia_coli|1-1146|1146|complete
AF420597|blaCMY-4|cephamycinase||Escherichia_coli|1-1146|1146|complete
FR716828|blaCMY-12|AmpC-like_cephalosporinase_CMY-12||Proteus_mirabilis|847-1992|1146|complete
EU600193|blaCMY-14|class_C_beta-lactamase||Proteus_mirabilis|1702-2847|1146|complete
JN714479|blaCMY-65|AmpC_beta-lactamase_CMY-65||Citrobacter_freundii|1041-2186|1146|complete
KM983294|blaCMY-106|AmpC_beta-lactamase_CMY-106||Citrobacter_freundii|1051-2196|1146|complete
KP281294|blaCMY-131|class_C_beta-lactamase||Escherichia_coli|1-1146|1146|complete
MF770636|blaCMY|class_C_beta-lactamase_CMY-156||Escherichia_coli|1-1146|1146|complete
KR261698|blaCMY-139|class_C_beta_lactamase_CMY-139||Klebsiella_sp_KF07|1-1146|1146|complete
MF196231|blaCMY|class_C_beta-lactamase_CMY-154||Escherichia_coli|1-1146|1146|complete
MF042206|blaCMY|class_C_beta-lactamase_CMY-153||Escherichia_coli|1-1146|1146|complete
KY978224|blaCMY|class_C_beta-lactamase_CMY-152||Citrobacter_freundii|1-1146|1146|complete
KY780116|blaCMY|class_C_beta-lactamase_CMY-151||Citrobacter_freundii|1146-1|1146|complete
KY624574|blaCMY|class_C_beta-lactamase_CMY-149||Proteus_mirabilis|1-1146|1146|complete
KY624573|blaCMY|class_C_beta-lactamase_CMY-148||Escherichia_coli|1-1146|1146|complete
KY563765|blaCMY|class_C_beta-lactamase_CMY-147||Escherichia_coli|1-1146|1146|complete
KX034085|blaCMY|class_C_beta-lactamase_CMY-146||Escherichia_coli|1-1146|1146|complete
KX470426|blaCMY|class_C_beta-lactamase_CMY-145||Escherichia_coli|1-1146|1146|complete
KY066478|blaCMY|class_C_beta-lactamase_CMY-144||Citrobacter_freundii|2088-3233|1146|complete
KY009534|blaCMY|class_C_beta-lactamase_CMY-143||Escherichia_coli|1-1146|1146|complete
KX881969|blaCMY|class_C_beta-lactamase_CMY-142||Escherichia_coli|1-1146|1146|complete
KX537750|blaCMY|class_C_beta-lactamase_CMY-141||Escherichia_coli|1-1146|1146|complete
KX354367|blaCMY|class_C_beta-lactamase_CMY-140||Escherichia_coli|1-1146|1146|complete
KU641016|blaCMY|class_C_beta-lactamase_CMY-139||Escherichia_coli|1-1146|1146|complete
KT997883|blaCMY|CMY-2_family_class_C_beta-lactamase_CMY-138||Proteus_mirabilis|1-1146|1146|complete
KP207589|blaCMY-130|class_C_beta-lactamase_CMY-130||Escherichia_coli|1-1146|1146|complete
KM985467|blaCMY-129|class_C_beta-lactamase_CMY-129||Citrobacter_freundii|1-1146|1146|complete
KM985466|blaCMY-128|class_C_beta-lactamase_CMY-128||Citrobacter_freundii|1-1146|1146|complete
KM985465|blaCMY-127|class_C_beta-lactamase_CMY-127||Citrobacter_freundii|1-1146|1146|complete
KM985463|blaCMY-125|class_C_beta-lactamase_CMY-125||Citrobacter_freundii|1-1146|1146|complete
KM985462|blaCMY-124|class_C_beta-lactamase_CMY-124||Citrobacter_freundii|1-1146|1146|complete
KM985460|blaCMY-122|class_C_beta-lactamase_CMY-122||Citrobacter_freundii|1-1146|1146|complete
KC007363|blaCMY-97|beta-lactamase_CMY-97||Escherichia_coli|1-1146|1146|complete
KC007362|blaCMY-96|beta-lactamase_CMY-96||Escherichia_coli|1-1146|1146|complete
HE819403|blaCMY-89|beta-lactamase||Citrobacter_freundii|1-1146|1146|complete
NG_048854|blaCMY|class_C_beta-lactamase_CMY-59||Escherichia_coli|43-1188|1146|complete
HM544040||class_C_beta-lactamase_CMY-55||Escherichia_coli|1-1146|1146|complete
DQ139328||class_C_beta-lactamase_CMY-21||Escherichia_coli|161-1306|1146|complete
EF685371||beta-lactamase_CMY-29||Escherichia_coli|1-1143|1143|3_partial
FJ360626|AmpC|beta-lactamase_CMY-43||Escherichia_coli|1-1146|1146|complete
HM544039||class_C_beta-lactamase_CMY-54||Escherichia_coli|1-1152|1152|complete
EU496816||class_C_beta-lactamase_CMY-33||Escherichia_coli|1-1140|1140|complete
EF415650|ampC|AmpC||Escherichia_coli|1-1146|1146|complete
EU496815||class_C_beta-lactamase_CMY-32||Escherichia_coli|1-1146|1146|complete
FJ437066||class_C_beta-lactamase_CMY-44||Escherichia_coli|1-1134|1134|complete
AY960293||CMY-type_beta-lactamase||Escherichia_coli|1-1143|1143|complete
AY513266||beta-lactamase||Escherichia_coli|165-1310|1146|complete
EF685372||beta-lactamase_CMY-30||Escherichia_coli|1-1143|1143|3_partial
QCWX01000028||CMY-2_family_class_C_beta-lactamase||Citrobacter_freundii|21380-20235|1146|complete
KM507172||CMY-121_beta-lactamase||Escherichia_coli|1-1143|1143|complete
AJ746169|ampC|class_C_beta-lactamase||Citrobacter_freundii|1-1146|1146|complete
GQ162215||beta-lactamase_CMY-2-like_protein_precursor||Escherichia_coli|288-1433|1146|complete
LMYO01000054||class_C_beta-lactamase||Acinetobacter_baumannii|3025-1880|1146|complete
#CPAA
KX531054.1|cpaA|capreomycin_acetyltransferase||Paenibacillus_sp_LC231|1-486|486|complete
#CPHA
X57102|cphA|beta-lactamase||Aeromonas_hydrophila|148-912|765|complete
AY261378|cphA|class_B_beta-lactamase||Aeromonas_veronii_bv_veronii|1-765|765|complete
AY261377|cphA|class_B_beta-lactamase||Aeromonas_veronii|1-765|765|complete
AY261379|cphA|class_B_beta-lactamase||Aeromonas_hydrophila_subsp_hydrophila|1-765|765|complete
AY261376|cphA|class_B_beta-lactamase||Aeromonas_salmonicida|1-765|765|complete
#CPHA1
NC_000918|cphA1|beta_lactamase||Aquifex_aeolicus_VF5|1270521-1269541|981|complete
#CPHA2
U60294|cphA2|metallo-beta-lactamase||Aeromonas_hydrophila|1-765|765|complete
NC_000918|cphA2|beta_lactamase||Aquifex_aeolicus_VF5|673738-674661|924|complete
#CPHA4
AY227050|cphA4|class_B_beta-lactamase||Aeromonas_allosaccharophila|131-895|765|complete
#CPHA5
AY227051|cphA5|class_B_beta-lactamase||Aeromonas_salmonicida|1-765|765|complete
#CPHA6
AY227052|cphA6|class_B_beta-lactamase||Aeromonas_veronii_bv_veronii|1-765|765|complete
#CPHA7
AY227053|cphA7|class_B_beta-lactamase||Aeromonas_jandaei|1-765|765|complete
#CPHA8
AY261375|cphA8|class_B_beta-lactamase||Aeromonas_sobria|1-765|765|complete
#CPS
KP109675|blaCPS-1|metallo_beta-lactamase||Chryseobacterium_sp_Stok-1|1329-2201|873|complete
#CPT
NG_051909|cpt|chloramphenicol_phosphotransferase_CPT||Streptomyces_avermitilis|101-631|531|complete
#CPXA
BA000007.3|cpxA|two-component_system_sensor_histidine_kinase_CpxA||Escherichia_coli_O157H7_str_Sakai|4905062-4903689|1374|complete
#CPXR
LT673656.1|cpxR|Transcriptional_regulatory_protein_CpxR||Pseudomonas_aeruginosa|1885022-1884345|678|complete
#CRP
AP009048.1|crp|DNA-binding_transcriptional_dual_regulator||Escherichia_coli_str_K-12_substr_W3110|4154296-4153664|633|complete
#CTX-M
DQ061159|blaCTX-M-42|extended-spectrum_beta-lactamase_CTX-M-42||Escherichia_coli|347-1222|876|complete
JF274246|CTX-M-112|blaCTX-M-112||Shigella_sp_SH257|1-876|876|complete
AY847146|blaCTX-M|CTX-M_type_extended_spectrum_beta-lactamase||Klebsiella_pneumoniae|83-958|876|complete
AY143430|blaCTX-M-24|beta-lactamase_CTX-M-24||Klebsiella_pneumoniae|1-876|876|complete
AY822595|blaCTX-M-38|beta_lactamase_CTX-M-38||Klebsiella_pneumoniae|23-898|876|complete
EF210159|blaCTX-M-58|beta-lactamase||Escherichia_coli|1-876|876|complete
EF374097|blaCTX-M-56|beta-lactamase_CTX-M-56||Escherichia_coli|1-876|876|complete
NG_049041.2|blaCTX-M|class_A_extended-spectrum_beta-lactamase_CTX-M-88||Enterobacteriaceae|1-876|876|complete
AB703103|blaCTX-M-126|beta-lactamase_CTX-M-126||Escherichia_coli|1-876|876|complete
JF274244.1|CTX-M-107|blaCTX-M-107||Shigella_sp_SH219|864-1|864|5_and_3_partial
AB177384|blaCTX-M-36|beta-lactamase_CTX-M-36||Escherichia_coli|1-876|876|complete
AB176532|blaCTX-M-35|beta-lactamase_CTX-M-35||Klebsiella_pneumoniae|1-876|876|complete
KP050493|CTX-M-160|class_A_beta-lactamase_blaCTX-M-160||Proteus_mirabilis|1-876|876|complete
AB916359|blaCTX-M151|beta-lactamase_CTX-M151||Salmonella_enterica|794-1708|915|complete
AF518567|blactx-m-25|beta-lactamase_CTX-M-25||Escherichia_coli|2321-3196|876|complete
HM167760|blaCTX-M-94|extended-spectrum_beta-lactamase_CTX-M-94||Escherichia_coli|1-876|876|complete
AF174129|blaCTX-M-9|betalactamase_CTX-M-9||Escherichia_coli|6336-7211|876|complete
AY847143|blaCTX-M|CTX-M_type_extended_spectrum_beta-lactamase||Escherichia_coli|83-958|876|complete
JN227085|blaCTX-M-117|CTX-M-117_beta-lactamase||Escherichia_coli|352-1227|876|complete
AJ416344|blaCTX-M-20|CTX-M-20_beta-lactamase||Proteus_mirabilis|304-1179|876|complete
EF418608|blaCTX-M-65|extended-spectrum_beta-lactamase_CTX-M-65||Escherichia_coli|10-885|876|complete
AB900900|blaCTX-M-137|extended_spectrum_beta_lactamase||Escherichia_coli|1-876|876|complete
AY750914.2|blaCTX-M-40|beta-lactamase_CTX-M-40||Escherichia_coli|207-1079|873|complete
AY847145|blaCTX-M|CTX-M_type_extended_spectrum_beta-lactamase||Klebsiella_pneumoniae|82-957|876|complete
FR682582|blaCTX-M-100|extended-spectrum_beta-lactamase||Escherichia_coli|1-876|876|complete
AF189721|blaCTX-M-8|beta-lactamase_CTX-M-8_precursor||Citrobacter_amalonaticus|274-1149|876|complete
AY847144|blaCTX-M|CTX-M_type_extended_spectrum_beta-lactamase||Klebsiella_pneumoniae|82-957|876|complete
DQ810789|blaCTX-M-57|beta-lactamase||Salmonella_enterica_subsp_enterica_serovar_Typhimurium|228-1103|876|complete
KM211691|blaCTX-M|extended-spectrum_beta-lactamase_CTX-M_158||Escherichia_coli|1-876|876|complete
EU177100|blaCTX-M-68|extended-spectrum_beta-lactamase_CTX-M-68||Klebsiella_sp_ARS06-441|5-880|876|complete
AF252622|blaCTX-M-14|beta-lactamase_CTX-M-14||Escherichia_coli|1741-2616|876|complete
JF274245|CTX-M-108|blaCTX-M-108||Shigella_sp_SH223|1-864|864|5_and_3_partial
KF240809|blaCTX-M-142|beta-lactamase_CTX-M-142||Escherichia_coli|1-876|876|complete
HM803271|blaCTX-M-99|class_A_beta-lactamase_CTX-M-99||Klebsiella_pneumoniae|1-876|876|complete
JN969893.3|blaCTX-M-131|CTX-M-131_extended-spectrum_beta-lactamase||Providencia_rettgeri|2531-3406|876|complete
HQ166709|blaCTX-M-93|extended_spectrum_beta-lactamase||Escherichia_coli|1-876|876|complete
JF274247|CTX-M-113|blaCTX-M-113||Shigella_sp_SH284|1-876|876|complete
EF219142|blaCTX-M-61|beta-lactamase_CTX-M-61||Salmonella_enterica_subsp_enterica_serovar_Typhimurium|11-886|876|complete
Y14156|CTX-M-4|beta_lactamase||Salmonella_enterica_subsp_enterica_serovar_Typhimurium|1-876|876|complete
DQ303459|blaCTX-M-54|extended-spectrum_beta-lactamase_CTX-M-54||Klebsiella_pneumoniae|2175-3050|876|complete
FJ668814|blaCTX-M|beta-lactamase_SHV-1||Klebsiella_pneumoniae|77-937|861|complete
AY080894|blaCTX-M-22|beta-lactamase_CTX-M-22||Klebsiella_pneumoniae|4-879|876|complete
GQ351346|blaCTX-M-114|extended-spectrum_beta-lactamase_CTX-M-114||Providencia_rettgeri|1-876|876|complete
AJ416346|blaCTX-M-21|CTX-M-21_beta-lactamase||Escherichia_coli|557-1432|876|complete
AB284167|blaCTX-M-64|cefotaximase||Shigella_sonnei|226-1101|876|complete
JQ429324|blaCTX-M-124|CTX-M-124||Escherichia_coli|1-876|876|complete
AJ549244|blaCTX-M-28|class_A_beta-lactamase_CTX-M-28||Escherichia_coli|1-876|876|complete
AJ704396|blaCTX-M-12variant|CTX-M-12a_enzyme||Klebsiella_pneumoniae|1-876|876|complete
AY847147|blaCTX-M|CTX-M_type_extended_spectrum_beta-lactamase||Klebsiella_pneumoniae|82-957|876|complete
EF581888|blaCTX-M-67|extended_spectrum_beta-lactamase_CTX-M-67||Escherichia_coli|1-876|876|complete
JF274242|CTX-M-110|blaCTX-M-110||Shigella_sp_SH165|1-877|877|3_partial
JF274248.1|CTX-M-109|blaCTX-M-109||Shigella_sp_SH361|865-1|865|5_and_3_partial
Y10278|blaCTX-M3|ES-beta-lactamase||Citrobacter_freundii|1-876|876|complete
DQ223685|blaCTX-M-52|CTX-M-52_beta-lactamase||Klebsiella_pneumoniae|1-876|876|complete
AY157676|blaCTX-M-26|CTX-M-26_beta-lactamase||Klebsiella_pneumoniae|1-876|876|complete
GQ149243|blaCTX-M-74|extended_spectrum_beta-lactamase_CTX-M-74||Enterobacter_cloacae|1-873|873|3_partial
HG423149|bla-CTX-M-103|extended-spectrum_beta-lactamase_CTX-M-103||Escherichia_coli|40-915|876|complete
AF252623|blaCTX-M-13|beta-lactamase_CTX-M-13||Klebsiella_pneumoniae|1-876|876|complete
AM982522|blaCTX-M-78|CTX-M-78_beta-lactamase||Kluyvera_georgiana|1-876|876|complete
AB205197|blaCTX-M-63|beta-lactamase_CTX-M-63||Klebsiella_pneumoniae|4-876|873|complete
AJ557142|ctx-M-32|beta-lactamase_CTX-M-32||Escherichia_coli|1-876|876|complete
FJ815436|blaCTX-M-71|extended_spectrum_beta-lactamase_CTX-M-71||Klebsiella_pneumoniae|196-1071|876|complete
DQ268764|blaCTX-M-53|extended-spectrum_beta-lactamase_CTX-M-53||Salmonella_enterica_subsp_enterica_serovar_Westhampton|5892-6767|876|complete
AB176535|blaCTX-M-2|beta-lactamase_CTX-M-2||Acinetobacter_baumannii|1-876|876|complete
JN003855|blaCTX-M-5|beta-lactamase_CTX-M-5||Salmonella_enterica_subsp_enterica_serovar_Typhimurium|132-1007|876|complete
FJ907381|blaCTX-M-90|CTX-M-90_extended-spectrum_beta-lactamase||Salmonella_sp_YLD3|1-876|876|complete
EF576988|blaCTX-M-66|extended-spectrum_beta-lactamase_CTX-M-66||Proteus_mirabilis|240-1115|876|complete
KJ911020|blaCTX-M-115|beta-lactamase_CTX-M-115||Acinetobacter_baumannii|112-987|876|complete
HQ913565|blaCTX-M-106|beta-lactamase_CTX-M-106||Escherichia_coli|1-870|870|3_partial
JX896165|blaCTX-M-134|beta-lactamase_CTX-M-134||Escherichia_coli|1-876|876|complete
AY156923|blaCTX-M-27|beta-lactamase_CTX-M-27||Escherichia_coli|1-876|876|complete
GQ149244|blaCTX-M-75|extended_spectrum_beta-lactamase_CTX-M-75||Providencia_stuartii|1-873|873|3_partial
AY847148|blaCTX-M|CTX-M_type_extended_spectrum_beta-lactamase||Klebsiella_pneumoniae|9-884|876|complete
JF966749|blaCTX-M-116|beta-lactamase_CTX-M-116||Proteus_mirabilis|158-1033|876|complete
JF274243|CTX-M-111|blaCTX-M-111||Shigella_sp_SH202|1-876|876|complete
DQ211987|ctx-m-51|CTX-M-51_beta-lactamase||Escherichia_coli|1-876|876|complete
AY033516|blaCTX-M-17|beta-lactamase_CTX-M-17||Klebsiella_pneumoniae|2836-3711|876|complete
KC351754|blaCTX-M-136|beta-lactamase_CTX-M-136||Proteus_mirabilis|158-1033|876|complete
AY267213|blaCTX-M-29|beta-lactamase_CTX-M-29||Escherichia_coli|1-876|876|complete
AY649755|blaCTX-M-37|CTX-M-37_beta-lactamase|version1|Enterobacter_cloacae|1641-2516|876|complete
EF219134|blaCTX-M-62|CTX-M-62_extended-spectrum_beta-lactamase_point_mutation_P170S_compared_with_CTX-M-3||Klebsiella_pneumoniae|2126-3001|876|complete
AY044436|blaCTX-M-15|beta-lactamase||Escherichia_coli|1436-2311|876|complete
AY649755|blaCTX-M-37|CTX-M-37_beta-lactamase|version2|Enterobacter_cloacae|1641-2516|876|complete
HQ734713|blaCTX-M-43-like|CTX-M-43-likeS130G_beta-lactamase||synthetic_construct|1-876|876|complete
HQ734707|blaCTX-M-58|CTX-M-58S130G_beta-lactamase||synthetic_construct|1-876|876|complete
FJ873739|blaCTX-M|CTX-M_beta-lactamase||Salmonella_enterica_subsp_enterica_serovar_Infantis|1-875|875|3_partial
DQ359215|blaCTX-M-14b|extended_spectrum_betalactamase_CTX-M-14b||Escherichia_coli|1-876|876|complete
EF374096|blaCTX-M-24|beta-lactamase_CTX-M-24||Escherichia_coli|1-876|876|complete
AB976602|blaCTX-M-159|beta-lactamase||Klebsiella_pneumoniae|136-1011|876|complete
KP681697|blaCTX-M|class_A_beta-lactamase||Klebsiella_oxytoca|1-876|876|complete
KP681698|blaCTX-M-163|class_A_beta-lactamase||Escherichia_coli|1-876|876|complete
KP727571|CTX-M-164|class_A_beta-lactamase||Proteus_mirabilis|1-876|876|complete
KP727572|CTX-M-165|class_A_beta-lactamase||Klebsiella_pneumoniae|1-876|876|complete
KU978909|blaCTX-M-166|beta-lactamase_CTX-M-166||Escherichia_coli|1-876|876|complete
KR779864|blaCTX-M-169|beta-lactamase_CTX-M-169||Escherichia_coli|153-1028|876|complete
KR822223|CTX-M-170|CTX-M-170||Escherichia_coli|1-876|876|complete
KT277545|blaCTX-M|class_A_extended-spectrum_beta-lactamase_CTX-M-171||Proteus_mirabilis|1-876|876|complete
KT251041|blaCTX-M-172|CTX-M-172||Escherichia_coli|1-876|876|complete
KT997884|blaCTX-M|class_A_extended-spectrum_beta-lactamase_CTX-M-173||Klebsiella_pneumoniae|1-876|876|complete
KT997886|blaCTX-M|class_A_extended-spectrum_beta-lactamase_CTX-M-174||Escherichia_coli|1-876|876|complete
KT997887|blaCTX-M|class_A_extended-spectrum_beta-lactamase_CTX-M-175||Escherichia_coli|1-876|876|complete
KT997888|blaCTX-M|class_A_extended-spectrum_beta-lactamase_CTX-M-176||Klebsiella_pneumoniae|1-876|876|complete
KT997889|blaCTX-M|class_A_extended-spectrum_beta-lactamase_CTX-M-177||Enterobacter_cloacae|1-876|876|complete
KU705393|blaCTX-M|class_A_extended-spectrum_beta-lactamase_CTX-M-179||Escherichia_coli|1-876|876|complete
KX056899|blaCTX-M|class_A_extended-spectrum_beta-lactamase_CTX-M-180||Escherichia_coli|1-876|876|complete
KX056900|blaCTX-M|class_A_extended-spectrum_beta-lactamase_CTX-M-181||Escherichia_coli|1-876|876|complete
KX056901|blaCTX-M|class_A_extended-spectrum_beta-lactamase_CTX-M-182||Escherichia_coli|1-876|876|complete
KX263246|blaCTX-M|class_A_extended-spectrum_beta-lactamase_CTX-M-183||Klebsiella_pneumoniae|1-876|876|complete
KX263247|blaCTX-M|class_A_extended-spectrum_beta-lactamase_CTX-M-184||Escherichia_coli|1-876|876|complete
KX446939|blaCTX-M|class_A_extended-spectrum_beta-lactamase_CTX-M-186||Escherichia_coli|1-876|876|complete
KX676491|blaCTX-M|class_A_extended-spectrum_beta-lactamase_CTX-M-188||Escherichia_coli|1-876|876|complete
KX664469|blaCTX-M|class_A_extended-spectrum_beta-lactamase_CTX-M-190||Escherichia_coli|1519-2394|876|complete
KY271097|blaCTX-M|class_A_extended-spectrum_beta-lactamase_CTX-M-191||Escherichia_coli|1-876|876|complete
KY271098|blaCTX-M|class_A_extended-spectrum_beta-lactamase_CTX-M-192||Escherichia_coli|1-876|876|complete
KY563766|blaCTX-M|class_A_extended-spectrum_beta-lactamase_CTX-M-193||Escherichia_coli|1-876|876|complete
KY563767|blaCTX-M|class_A_extended-spectrum_beta-lactamase_CTX-M-194||Escherichia_coli|1-876|876|complete
KY563768|blaCTX-M|class_A_extended-spectrum_beta-lactamase_CTX-M-195||Escherichia_coli|1-876|876|complete
KY563769|blaCTX-M|class_A_extended-spectrum_beta-lactamase_CTX-M-196||Escherichia_coli|1-876|876|complete
KY646303|blaCTX-M|class_A_extended-spectrum_beta-lactamase_CTX-M-197||Klebsiella_pneumoniae|1-876|876|complete
KY646304|blaCTX-M|class_A_extended-spectrum_beta-lactamase_CTX-M-198||Escherichia_coli|1-876|876|complete
KY786032|blaCTX-M|class_A_extended-spectrum_beta-lactamase_CTX-M-199||Escherichia_coli|1-876|876|complete
KY997188|blaCTX-M|class_A_extended-spectrum_beta-lactamase_CTX-M-200||Klebsiella_pneumoniae|1-876|876|complete
KY997189|blaCTX-M|class_A_extended-spectrum_beta-lactamase_CTX-M-201||Klebsiella_pneumoniae|1-876|876|complete
MF195067|blaCTX-M|class_A_extended-spectrum_beta-lactamase_CTX-M-202||Escherichia_coli|1-876|876|complete
MF196230|blaCTX-M|class_A_extended-spectrum_beta-lactamase_CTX-M-203||Escherichia_coli|1-876|876|complete
MF281085|blaCTX-M|class_A_extended-spectrum_beta-lactamase_CTX-M-204||Klebsiella_pneumoniae|1-876|876|complete
KJ802520|blaCTX-M|extended_spectrum_beta-lactamase_CTX-M||uncultured_bacterium|1-876|876|complete
LC348384|blaCTX-M-207|class_A_extended-spectrum_beta-lactamase_CTX-M-207||Escherichia_coli|1664-2539|876|complete
MH067958|blaCTX-M|class_A_extended-spectrum_beta-lactamase_CTX-M-208||Klebsiella_pneumoniae|1-876|876|complete
MH067959|blaCTX-M|class_A_extended-spectrum_beta-lactamase_CTX-M-209||Klebsiella_pneumoniae|1-876|876|complete
MH067960|blaCTX-M|class_A_extended-spectrum_beta-lactamase_CTX-M-210||Klebsiella_pneumoniae|1-876|876|complete
MH067961|blaCTX-M|class_A_extended-spectrum_beta-lactamase_CTX-M-211||Escherichia_coli|1-885|885|complete
MH067962|blaCTX-M|class_A_extended-spectrum_beta-lactamase_CTX-M-212||Proteus_mirabilis|1-876|876|complete
MH094805|blaCTX-M|class_A_extended-spectrum_beta-lactamase_CTX-M-213||Kluyvera_ascorbata|1-876|876|complete
MH121688|blaCTX-M|class_A_extended-spectrum_beta-lactamase_CTX-M-214||Escherichia_coli|1-876|876|complete
MH243352|blaCTX-M|class_A_extended-spectrum_beta-lactamase_CTX-M-216||Escherichia_coli|1-876|876|complete
MH243354|blaCTX-M|class_A_extended-spectrum_beta-lactamase_CTX-M-217||Providencia_stuartii|1-876|876|complete
MH243358|blaCTX-M|class_A_extended-spectrum_beta-lactamase_CTX-M-218||Escherichia_coli|1-876|876|complete
MH450163|blaCTX-M|class_A_extended-spectrum_beta-lactamase_CTX-M-220||Klebsiella_pneumoniae|1-876|876|complete
DQ343292|blaCTX-M|CTX-M_type_extended-spectrum_beta-lactamase||Escherichia_coli|118-993|876|complete
MF196229|blaCTX-M|class_A_extended-spectrum_beta-lactamase_CTX-M-127||Escherichia_coli|1-876|876|complete
NG_051737.1|blaCTX-M|class_A_extended-spectrum_beta-lactamase_CTX-M-138||Escherichia_coli|1-876|876|complete
KY938173|blaCTX-M|class_A_extended-spectrum_beta-lactamase_CTX-M-146||Escherichia_coli|328-1203|876|complete
JX017365||beta-lactamase_CTX-M-130||Escherichia_coli|245-1120|876|complete
JN790862||beta-lactamase_CTX-M-121||Escherichia_coli|245-1120|876|complete
KM211508|bla|CTX-M-155_beta-lactamase||Klebsiella_pneumoniae|1-876|876|complete
AF325134||ceftazidime-hydrolyzing_beta-lactamase_CTX-M-19||Klebsiella_pneumoniae|1-876|876|complete
JQ724542||beta-lactamase_CTX-M-125||Enterobacter_cloacae|175-1050|876|complete
HQ398214||beta-lactamase_CTX-M-101||Escherichia_coli|250-1125|876|complete
KF513180||extended_spectrum_beta-lactamase_CTX-m-147||Klebsiella_pneumoniae|1-876|876|complete
DQ915955||beta-lactamase_bla-CTX-M-1||Escherichia_coli|1-876|876|complete
AY292654||CTX-M-30_beta-lactamase||Citrobacter_freundii|1-876|876|complete
EU402393||extended-spectrum_beta-lactamase_CTX-M-69||Escherichia_coli|1-876|876|complete
DQ256091||extended-spectrum_beta-lactamase_CTX-M-82||Escherichia_coli|99-974|876|complete
DQ023162||beta-lactamase_CTX-M-41||Proteus_mirabilis|1-876|876|complete
JN790863||beta-lactamase_CTX-M-122||Escherichia_coli|233-1108|876|complete
AY515297||extended-spectrum_beta-lactamase_CTX-M-34||Escherichia_coli|1-876|876|complete
JN790864||extended-spectrum_beta-lactamase_CTX-M-123||Escherichia_coli|239-1114|876|complete
HM755448||beta-lactamase_CTX-M-98||Escherichia_coli|245-1120|876|complete
EU136031||beta-lactamase_blaCTX-M||Klebsiella_pneumoniae|1-876|876|complete
AJ567481|bla|beta-lactamase_CTX-M-31||Providencia_sp_4440|1-876|876|complete
EU545409||extended_spectrum_beta-lactamase_CTX-M-82||Escherichia_coli|81-956|876|complete
HQ398215||beta-lactamase_CTX-M-102||Escherichia_coli|245-1120|876|complete
KC107824||CTX-M-15-like_extended_spectrum_beta-lactamase||Escherichia_coli|1-876|876|complete
FJ214369||extended_spectrum_CTX-M-86_beta-lactamase||Salmonella_enterica_subsp_enterica_serovar_Agona|1-876|876|complete
KC964871||extended_spectrum_beta-lactamase_CTX-M-141||Klebsiella_pneumoniae|1-876|876|complete
AJ005045|bla|CTX-M-7||Salmonella_enterica_subsp_enterica_serovar_Typhimurium|1-876|876|complete
AY954516||beta-lactamase_CTX-M-39||Escherichia_coli|1-876|876|complete
HQ833651||beta-lactamase_CTX-M-105||Escherichia_coli|245-1120|876|complete
AY238472.1|bla|CTX-M-33_beta-lactamase||Escherichia_coli|888-13|876|complete
KM211510|bla|CTX-M-157_beta-lactamase||Klebsiella_pneumoniae|1-876|876|complete
EU202673||beta-lactamase_blaCTX-M||Klebsiella_pneumoniae|1-876|876|complete
FJ214368||extended_spectrum_CTX-M-85_beta-lactamase||Salmonella_enterica_subsp_enterica_serovar_Albany|1-876|876|complete
JX313020||extended_spectrum_beta-lactamase_CTX-M-132||Escherichia_coli|1-876|876|complete
AM411407|bla|beta-lactamase_CTX-M-60||Klebsiella_pneumoniae|1-876|876|complete
GU127598||extended_spectrum_beta-lactamase_CTX-M-92||Escherichia_coli|1-876|876|complete
D37830|bla|beta-lactamase_Toho-1||Escherichia_coli|91-966|876|complete
FJ214367||extended_spectrum_CTX-M-84_beta-lactamase||Salmonella_enterica_subsp_enterica_serovar_Derby|1-876|876|complete
AY029068||beta-lactamase_CTX-M-16||Escherichia_coli|1-876|876|complete
KJ461948||extended_spectrum_beta-lactamase_CTX-M-152||Kluyvera_sp_MRB7|4-876|873|complete
KM211509|bla|CTX-M-156_beta-lactamase||Klebsiella_pneumoniae|1-876|876|complete
AF488377||CTX-M_type_beta-lactamase||Escherichia_coli|63-938|876|complete
KJ020573||beta-lactamase_CTX-M-144||Escherichia_coli|275-1150|876|complete
DQ408762||beta-lactamase_CTX-M-59||Klebsiella_pneumoniae|1-876|876|complete
GQ870432||extended_spectrum_beta-lactamase_CTX-M-91||Proteus_mirabilis|31-906|876|complete
DQ102702||beta-lactamase_CTX-M-43||Acinetobacter_baumannii|1-876|876|complete
KJ020574||beta-lactamase_CTX-M-148||Escherichia_coli|245-1120|876|complete
AY598759||CTX-M-10||Klebsiella_pneumoniae|5010-5885|876|complete
KP128034||class_A_beta-lactamase_CTX-M-9_family||Escherichia_coli|1-876|876|complete
FJ214366||extended_spectrum_CTX-M-83_beta-lactamase||Salmonella_enterica_subsp_enterica_serovar_Derby|1-876|876|complete
FJ971899||extended_spectrum_beta-lactamase_CTX-M-89||Proteus_mirabilis|31-906|876|complete
JX017364||beta-lactamase_CTX-M-129||Escherichia_coli|239-1114|876|complete
HQ833652||beta-lactamase_CTX-M-104||Escherichia_coli|236-1111|876|complete
GU125683||CTX-M-61-derivative_beta-lactamase||synthetic_construct|1-876|876|complete
GU125669||CTX-M-62-derivative_beta-lactamase||synthetic_construct|1-876|876|complete
GU125702||CTX-M-79-derivative_beta-lactamase||synthetic_construct|1-876|876|complete
HM776707||beta-lactamase_CTX-M-97||Escherichia_coli|1-876|876|complete
KF769131||CTX-M-15-like_beta_lactamase||Escherichia_coli|1-876|876|complete
KR537428||class_A_beta-lactamase_CTX-M-167||Proteus_mirabilis|1-876|876|complete
KR537429||beta-lactamase_CTX-M-168||Escherichia_coli|1-876|876|complete
FJ657512||CTX-M-type_extended_spectrum_beta-lactamase||Escherichia_coli|1-876|876|complete
#DES-1
AF426161.1|DES-1|beta-lactamase||Desulfovibrio_desulfuricans|119-1093|975|complete
#DFR16
AF174129|dfr16|dihydrofolate_reductase_Dfr16||Escherichia_coli|1352-1825|474|complete
AY878718|dfr16|dihydrofolate_reductase||Escherichia_coli|401-874|474|complete
EU158182|dfrA16|dihydrofolate_reductase||Citrobacter_koseri|117-590|474|complete
AF077008|dhfrXVI|trimethoprim_resistant_dihydrofolate_reductase||Salmonella_enterica_subsp_enterica_serovar_Typhimurium|115-588|474|complete
#DFR17
AF180469|dfr17|Dfr17||Klebsiella_pneumoniae|119-592|474|complete
AB196349|dfr17|dihydrofolate_reductase||Escherichia_coli|119-592|474|complete
AB126604|dfrA17|DHFRXVII||Salmonella_enterica_subsp_enterica_serovar_Enteritidis|98-571|474|complete
JN645876|dfrA17|dihydrofolate_reductase||Citrobacter_freundii|119-592|474|complete
JN645879|dfrA17|dihydrofolate_reductase||Morganella_morganii|119-592|474|complete
JQ414038|dfrA17|dihydrofolate_reductase||Morganella_morganii|119-592|474|complete
JQ837988|dfrA17|dihydrofolate_reductase_DHFRXVII||Escherichia_coli|609-1082|474|complete
GU358475|dfrA17|dihydrofolate_reductase||Escherichia_coli|119-592|474|complete
AM932673|dfrA17|dihydrofolate_reductase||Escherichia_coli|119-592|474|complete
FJ807902|dfrA17|dihydrofolate_reductase||Escherichia_coli|121-594|474|complete
AM937244|dhfr17|dihydrofolate_reductase||Escherichia_coli|102-575|474|complete
#DFR22
AJ628423|dfr22|trimethoprim-resistance_dihydrofolate_reductase||Escherichia_coli|325-822|498|complete
AJ968952|dfr23|Dfr23_protein||Klebsiella_pneumoniae|245-742|498|complete
FM957884|dfrA22|dihydrofolate_reductase_type_A22||uncultured_bacterium|88-585|498|complete
KC200566|dfrA22|dihydrofolate_reductase_type_A22||Klebsiella_pneumoniae|2124-2621|498|complete
KF525301||putative_dihydrofolate_reductase||uncultured_bacterium|106-603|498|complete
#DFR2D
AJ429132|dfr2d|dihydrofolate_reductase||Escherichia_coli|69-305|237|complete
EU339233|dfr2d|dihydrofolate_reductase_type_2||Escherichia_coli|165-401|237|complete
HQ317921|dfrB4a|dihydrofolate_reductase||Pseudomonas_aeruginosa|137-373|237|complete
#DFR7
NG_047674.1|dfr7|trimethoprim-resistant_dihydrofolate_reductase_Dfr7||Enterobacteriaceae|31-504|474|complete
#DFRA1
KJ541681.1|dfrA1|dihydrofolate_reductase||Klebsiella_oxytoca|19527-20000|474|complete
JQ794607|dfrA1|dihydrofolate_reductase||Salmonella_enterica_subsp_enterica_serovar_Weltevreden|59-532|474|complete
FM207631|dfrA1|trimethoprim_insensitive_dihydrofolate_reductase||Aeromonas_caviae|849-1322|474|complete
FJ591049|dfrA1|dihydrofolate_reductase||Escherichia_coli|1108-1581|474|complete
HM055363|dfrA1|dihydrofolate_reductase||Acinetobacter_baumannii|161-634|474|complete
AB188271|dfrA1|dihydrofolate_reductase||Escherichia_coli|386-859|474|complete
FJ215857|dfrA1|trimethoprim-resistant_dihydrofolate_reductase||Escherichia_coli|115-588|474|complete
AJ400733|dfr1|dihydrofolate_reductase||Campylobacter_jejuni|22-585|564|complete
AJ238350|dfr1|dihydrofolate_reductase_type1||Escherichia_coli|77-550|474|complete
FJ001872|dfrA1|dihydrofolate_reductase_type_1||Salmonella_sp_D76|161-634|474|complete
EU089668||DfrA1||Escherichia_coli|99-572|474|complete
#DFRA10
KF976462|dfrA10|DfrA10_formerly_DHFRX_dihydrofolatereductase||Klebsiella_pneumoniae|111559-112122|564|complete
#DFRA12
FJ763641|dfrA12|dihydrofolate_reductase_type_12||Escherichia_coli|1166-1663|498|complete
KJ546436|dfrA12|dihydrofolate_reductase||Aeromonas_hydrophila|93-590|498|complete
KJ568502|dfrA12|dihydrofolate_reductase||Aeromonas_caviae|99-596|498|complete
EU650399|dfrA12|dihydrofolate_reductase||Escherichia_coli|106-603|498|complete
FR875302|dfrA12|dihydrofolate_reductase_A12||Escherichia_coli|83-580|498|complete
FM877486|dfrA12|dihydrofolate_reductase||Aeromonas_hydrophila|90-587|498|complete
AM040708|dhfrXII|dihydrofolate_reductase||Escherichia_coli|269-766|498|complete
AB196348|dhfrXII|dihydrofolate_reductase||Enterococcus_faecalis|106-603|498|complete
DQ995286|dhrfXII|dihydrofolate_reductase||Acinetobacter_baumannii|86-583|498|complete
#DFRA14
EU780012|dfrA14|dihydrofolate_reductase||Escherichia_coli|2163-2645|483|complete
GU726917|dfrA14|dihydrofolate_reductase||Laribacter_hongkongensis|118-591|474|complete
DQ388123|dfrA14|dihydrofolate_reductase||Salmonella_enterica_subsp_enterica_serovar_Typhimurium|107-589|483|complete
AF393510|dhfr1b|dihydrofolate_reductase_type_1b||Salmonella_enterica_subsp_enterica_serovar_Typhimurium_str_DT104|14-487|474|complete
Z50805|dhfrIb|dihydrofolate_reductase_type_Ib||Escherichia_coli|72-545|474|complete
Z50804|dhfrIb|dihydrofolate_reductase_type_Ib||Escherichia_coli|235-708|474|complete
#DFRA15
AF221900|dfrA15|dihydrofolate_reductase||Vibrio_cholerae|118-591|474|complete
JN108895|dfrA15|dihydrofolate_reductase||Stenotrophomonas_maltophilia|93-551|459|complete
DQ647028|dfrA15|dihydrofolate_reductase||Salmonella_enterica_subsp_enterica_serovar_Newport|4944-5417|474|complete
AJ867237.1|dfrA15b|dihydrofolate_reductase||Salmonella_enterica_subsp_enterica_serovar_Agona|177-650|474|complete
AF156486|dhfrXVb|dihydrofolate_reductase_DHFRXVb||Klebsiella_pneumoniae|2877-3350|474|complete
#DFRA18
AY034138.1|dfr18|dihydrofolate_reductase||Vibrio_cholerae_MO10|7967-7413|555|complete
#DFRA19
AJ310778|dfrA19|dihydrofolate_reductase||Salmonella_enterica_subsp_enterica_serovar_Typhimurium|7004-7573|570|complete
HQ386848.1|dfrA19|dihydrofolate_reductase||Morganella_morganii|822-1391|570|complete
#DFRA20
AJ605332|dfrA20|dihydrofolate_reductase||Pasteurella_multocida|1304-1813|510|complete
#DFRA21
AM932669|dfrA21|dihydrofolate_reductase||Salmonella_enterica_subsp_enterica_serovar_Bredeney|106-603|498|complete
Z50802|dfrxiii|dihydrofolate_reductase||Escherichia_coli|718-1215|498|complete
#DFRA23
AJ746361|dfrA23|putative_dihydrofolate_reductase||Salmonella_enterica_subsp_enterica_serovar_Typhimurium|7303-6743|561|complete
#DFRA24
AJ972619|dfrA24|trimethoprim_resistant_dihydrofolate_reductase||Escherichia_coli|83-640|558|complete
#DFRA25
DQ267940|dfrA25|dihydrofolate_reductase||Salmonella_enterica_subsp_enterica_serovar_Agona|54-512|459|complete
KX118301.1|dfrA29|dihydrofolate_reductase||Escherichia_coli|132-590|459|complete
#DFRA26
AM403715|dfrA26|putative_trimethoprim_resistance_dihydrofolate_reductase||Escherichia_coli|303-854|552|complete
#DFRA28
FM877476.1|dfrA28|dihydrofolate_reductase||Aeromonas_hydrophila|116-589|474|complete
EU675686||dihydrofolate_reductase||Escherichia_coli|2543-3016|474|complete
#DFRA30
AM997279.2|dfrA30|dihydrofolate_reductase||Klebsiella_sp_MB45|705-1178|474|complete
#DFRA32
GU067642.1|dfrA32|dihydrofolate_reductase||Salmonella_enterica|535-1008|474|complete
#DFRA3B
AY162283.2|dfrA3b|dihydrofolate_reductase_type_IIIb||Citrobacter_freundii|5616-6095|480|complete
#DFRA6
FJ905898.1|dfr6|dihydrofolate_reductase||Vibrio_cholerae|329-802|474|complete
AB200915|dfr6|dihydrofolate_reductase||Vibrio_cholerae_O1|2305-1832|474|complete
#DFRA7
AJ884724|dfrA7|trimethoprim-resistant_dihydrofolate_reductase||Escherichia_coli|119-592|474|complete
EU339235|dfrA7|dihydrofolate_reductase_type_I||Klebsiella_pneumoniae|119-592|474|complete
FN563072|dfrA7|dihydrofolate_reductase||Escherichia_coli|117-590|474|complete
AJ419170|dfrA7|dihydrofolate_reductase||Escherichia_coli|118-687|570|complete
AB161450|dfrVII|dihydrofolate_reductase_type_VII||Escherichia_coli|102-575|474|complete
#DFRB1
AY139601|dfrII|dihydrofolate_reductase||uncultured_bacterium|111-404|294|complete
U36276|dfr2a|dihydrofolate_reductase||Escherichia_coli|717-953|237|complete
AM993098|dhfr2|DHFR2_protein||Pseudomonas_aeruginosa|1366-1659|294|complete
#DFRB2
AY139592|dfrB2|dihydrofolate_reductase||uncultured_bacterium|1709-1945|237|complete
#DFRB3
GQ150744|dfrB3|dihydrofolate_reductase_type_II||Klebsiella_oxytoca|123-359|237|complete
FM877478|dfrB3|dihydrofolate_reductase||Aeromonas_sobria|149-385|237|complete
#DFRB6
DQ274503|dfrB6|type_B_dihydrofolate_reductase_DfrB6||Salmonella_enterica_subsp_enterica_serovar_Infantis|394-630|237|complete
#DFRD
U43152|dfrD|dihydrofolate_reductase_DHFR_L1_protein||Listeria_monocytogenes|94-582|489|complete
Z50141|dfrD|dihydrofolate_reductase||Staphylococcus_haemolyticus|82-582|501|complete
#DFRG
AB205645|dfrG|dihydrofolate_reductase||Staphylococcus_aureus|1013-1510|498|complete
#DFRI
AJ419168|dfrI|dihydrofolate_reductase||Escherichia_coli|118-591|474|complete
AB199789|dfrI|dihydrofolate_reductase_type_I||Vibrio_cholerae_non-O1non-O139|122-595|474|complete
DQ018382|dfrAI|dihydrofolate_reductase_type_I||Escherichia_coli|161-634|474|complete
AY141977|dhfr1|dihydrofolate_reductase||Shigella_sonnei|161-634|474|complete
FJ489928|dhfr1|dihydrofolate_reductase_type_1||Acinetobacter_sp_PGS49|129-602|474|complete
GU726913|dhfrA1|dihydrofolate_reductase_type_I||Laribacter_hongkongensis|941-1414|474|complete
#DFRK
FN812951|dfrK|dihydrofolate_reductase||Staphylococcus_aureus|1-492|492|complete
FM207105|dfrK|dihydrofolate_reductase||Staphylococcus_aureus|2788-3279|492|complete
FN677369|dfrK|dihydrofolate_reductase||Staphylococcus_aureus|3839-4330|492|complete
#DFRV
AY139589|dfrV|dihydrofolate_reductase||uncultured_bacterium|117-590|474|complete
DQ278190|dfrA5|DfrA5||Salmonella_enterica_subsp_enterica_serovar_Enteritidis|488-961|474|complete
KF030794|dfrA5|DfrA5||Acinetobacter_baumannii|91-564|474|complete
FJ001870|dhfrV|dihydrofolate_reductase||Escherichia_coli|117-590|474|complete
#DFRVI
Z86002.1|dfrVI|dihydrofolate_reductase||Proteus_mirabilis|336-809|474|complete
#DHA
KM087853|blaDHA-15|class_C_beta-lactamase||Klebsiella_pneumoniae|1-1140|1140|complete
KM087849|blaDHA-19|class_C_beta-lactamase||Morganella_morganii|1-1140|1140|complete
KM087852|blaDHA-16|class_C_beta-lactamase||Morganella_morganii|1-1140|1140|complete
HQ456945|blaDHA-7|DHA-7_beta-lactamase||Enterobacter_cloacae|1-1140|1140|complete
KM087850|blaDHA-17|class_C_beta-lactamase||Morganella_morganii|1-1140|1140|complete
HG798963|blaDHA-12|DHA-12_plasmid_AmpC_beta_lactamase||Proteus_mirabilis|1-1140|1140|complete
HM193083|blaDHA|DHA-1||Klebsiella_pneumoniae|987-2126|1140|complete
KM087856|blaDHA-22|class_C_beta-lactamase||Escherichia_coli|1-1140|1140|complete
KM087855|blaDHA-13|class_C_beta-lactamase||Morganella_morganii|1-1140|1140|complete
HQ322612|blaDHA-6|DHA-6_beta-lactamase||Escherichia_coli|1-1140|1140|complete
KM087841|blaDHA-18|class_C_beta-lactamase||Morganella_morganii|1-1140|1140|complete
KM087847|blaDHA-21|class_C_beta-lactamase||Morganella_morganii|1-1140|1140|complete
JF273491|blaDHA-5|beta-lactamase_DHA-5||Morganella_morganii|746-1885|1140|complete
KM087848|blaDHA-20|class_C_beta-lactamase||Citrobacter_koseri|1-1140|1140|complete
KM087854|blaDHA-14|class_C_beta-lactamase||Morganella_morganii|1-1140|1140|complete
KP050490|DHA-10|class_C_beta-lactamase_blaDHA-10||Morganella_morganii|1-1140|1140|complete
KJ207201.1|blaDHA-9|beta-lactamase_AmpC||Morganella_morganii|952-2091|1140|complete
MH067965|blaDHA|class_C_beta-lactamase_DHA-27||Escherichia_coli|1-1140|1140|complete
MH067966|blaDHA|class_C_beta-lactamase_DHA-26||Klebsiella_pneumoniae|1-1140|1140|complete
KY563770|blaDHA|class_C_beta-lactamase_DHA-25||Klebsiella_pneumoniae|1-1140|1140|complete
KU759569|blaDHA|class_C_beta-lactamase_DHA-24||Klebsiella_oxytoca|1-1140|1140|complete
KX068223|blaDHA|class_C_beta-lactamase_DHA-23||Klebsiella_pneumoniae|1-1140|1140|complete
AF259520|bla|cephalosporinase_DHA-2||Klebsiella_pneumoniae|1513-2652|1140|complete
AY494945||AmpC||Klebsiella_pneumoniae|1310-2449|1140|complete
AY235804|ampC|beta-lactamase_class_C||Morganella_morganii|110-1249|1140|complete
DQ478687|ampC|class_C_beta-lactamase||Morganella_morganii|987-2126|1140|complete
CP026046||class_C_beta-lactamase_DHA-4||Morganella_morganii|266462-265323|1140|complete
#DHFR
AY553333|dhfr|dihydrofolate_reductase||Pseudomonas_aeruginosa|1094-1330|237|complete
AY551331|dhfr|Dhfr||Salmonella_enterica_subsp_enterica_serovar_Choleraesuis|1392-1889|498|complete
#DHFRI
CP000602.1|dhfrI|dihydrofolate_reductase||Yersinia_ruckeri|94402-93827|576|complete
AF203818|dhfrI|dihydrofolate_reductase||Salmonella_enterica_subsp_enterica_serovar_Typhimurium|84-557|474|complete
#DHFRIX
X57730.1|dhfrIX|dihydrofolate_reductase||Escherichia_coli|726-1259|534|complete
#DIM
GU323019|blaDIM-1|metallo-beta-lactamase||Pseudomonas_stutzeri|1-756|756|complete
#EA
AJ574887.1|eA|eA_protein||Clostridioides_difficile|1696-371|1326|complete
#EB
Z11877.1|EB|ethidium_resistance||Escherichia_coli|486-818|333|complete
#EBR-1
AF416700|EBR-1|metallo-beta-lactamase||Empedobacter_brevis|57-764|708|complete
KR131616.1|ebr-2|carbapenemase||Empedobacter_falsenii|1-708|708|complete
#EDEQ
KC771276.1|edeQ|edeine_acetyltransferase||Brevibacillus_brevis|44895-45332|438|complete
#EFMA
AB467372.1|efmA|multidrug_efflux_pump||Enterococcus_faecium|285-1571|1287|complete
#EFPA
AL123456.3|efpA|Possible_integral_membrane_efflux_protein_EfpA||Mycobacterium_tuberculosis_H37Rv|3154631-3153039|1593|complete
#EFRA
NZ_PTWF01000025.1|efrA|multidrug_efflux_ABC_transporter_subunit_EfrA||Enterococcus_faecalis|35859-37586|1728|complete
#EFRB
HG970103.1|efrB|ABC_transporter||Enterococcus_faecium|1-1086|1086|5_and_3_partial
#EMEA
AB091338|emeA|multidrug_efflux_pump||Enterococcus_faecalis_ATCC_29212|174-1355|1182|complete
#EMRA
AP009048|emrA|multidrug_efflux_system||Escherichia_coli_str_K-12_substr_W3110|2810083-2811255|1173|complete
#EMRB
U00096|emrB|multidrug_efflux_pump_membrane_subunit_EmrB||Escherichia_coli_str_K-12_substr_MG1655|2812616-2814154|1539|complete
ASTU01000063.1||multidrug_resistance_protein_B||Escherichia_coli_KTE14|61249-62787|1539|complete
#EMRE-2
CP001172.2|emrE_2|Multidrug_transporter_EmrE||Acinetobacter_baumannii_AB307-0294|1247279-1246950|330|complete
#EMRR
U00096.3|mprA|DNA-binding_transcriptional_repressor_MprA||Escherichia_coli_str_K-12_substr_MG1655|2810770-2811300|531|complete
#EMTA
AF403298.1|emtA|rRNA_methyltransferase_EmtA||Enterococcus_faecium|660-1685|1026|complete
#EPTA
AP009048|eptA|predicted_metal_dependent_hydrolase||Escherichia_coli_str_K-12_substr_W3110|4340268-4338625|1644|complete
#EPTA-2
FLXA01000011.1|eptA_2|putative_cell_division_protein||Klebsiella_pneumoniae|1588-3213|1626|complete
MG214531.1|mcr-310|phosphoethanolamine_transferase||Aeromonas_caviae|6793-8418|1626|complete
MG564491.1|mcr312|MCR-312||Escherichia_coli|1-1626|1626|complete
KY924928.1||phosphoethanolamine_transferase||Escherichia_coli|161134-162759|1626|complete
#EREA
AY183453.1|ereA|erythromycin_esterase||Escherichia_coli|2730-3950|1221|complete
DQ157752|ereA|erythromycin_esterase||Escherichia_coli|2700-3920|1221|complete
#EREA2
AF099140|ereA2|erythromycin_esterase||Providencia_stuartii|137-1363|1227|complete
AF326209|ereA2|erythromycin_esterase||Klebsiella_aerogenes|76-1302|1227|complete
AF512546|ereA2|erythromycin_esterase||Vibrio_cholerae|716-1942|1227|complete
#EREB
A15097|ereB|erythromycine_esterase||Escherichia_coli|383-1642|1260|complete
X03988.1||unnamed_protein_product_plasmid||Escherichia_coli|383-1642|1260|complete
#EREC
FN396877|ereC|erythromycin_esterase||Klebsiella_pneumoniae|943-2199|1257|complete
#ERED
KP265721.1|ereD|erythromycin_esterase_protein||Riemerella_anatipestifer|332-1558|1227|complete
#ERM1B
AF109075|erm1B|rRNA_methyltransferase_Erm1B||Clostridioides_difficile_630|4433-5170|738|complete
#ERM33
AJ313523.1|erm33|adenine_methylase||Staphylococcus_sciuri|163-894|732|complete
#ERM35
AF319779.2|erm35|macrolide-lincosamide-streptogramin_B_resistance_protein||Bacteroides_coprosuis_DSM_18011|33-833|801|complete
#ERM37
AL123456|erm37|Probable_23S_rRNA_methyltransferase_Erm37||Mycobacterium_tuberculosis_H37Rv|2231680-2232219|540|complete
#ERM38
AY154657.2|erm38|Erm38||Mycolicibacterium_smegmatis|63-1223|1161|complete
#ERM40
AY570506.1|erm40|Erm40||Mycolicibacterium_mageritense|2035-2790|756|complete
#ERM41
EU177504|erm41|Erm41_methylase||Mycobacteroides_abscessus|3053-3469|417|complete
EU590124|erm41|ribosome_methyltransferase||Mycobacteroides_abscessus|258-779|522|complete
#ERM42
FR734406|erm42|rRNA_methylase||Pasteurella_multocida|1-906|906|complete
AB601890|ermMI|erythromycin_resistance_protein||Photobacterium_damselae_subsp_piscicida|4808-5719|912|complete
#ERM43
HE650138|erm43|ribosomal_RNA_adenine_methylase_Erm43||Staphylococcus_lentus|2187-2918|732|complete
#ERM44
HG796218.2|erm44|Erm44||Staphylococcus_xylosus|48617-49348|732|complete
#ERM44V
LN623525.1|erm44v|Erm44v||Staphylococcus_saprophyticus|13981-14736|756|complete
#ERM45
LN680996.1|erm45|23S_RNA_methylase_for_macrolide-lincosamide-streptogramin_B_resistance||Staphylococcus_fleurettii|12074-12811|738|complete
#ERM46
KM679362.1|ermREQ|ErmREQ||Rhodococcus_hoagii|1-813|813|complete
#ERM47
KU612222.1|erm47|Erm47||Helcococcus_kunzii|80338-81078|741|complete
#ERMA
X03216.1|ermA|S-adenosyl-methionine_dependent_methylase||Staphylococcus_aureus|5282-4551|732|complete
AF002716|ermTR|erythromycin_resistance_methylase||Streptococcus_pyogenes|211-942|732|complete
EU348758|ermA|erythromycin_resistance_methylase||Streptococcus_suis_D9|1-594|594|5_and_3_partial
#ERMB
AF242872.1|ermB|ErmB||Enterococcus_faecium|2132-2878|747|complete
M11180|ermB|ErmB||Enterococcus_faecalis|714-1451|738|complete
JN899585|ermB|rRNA_methylase||Enterococcus_faecium|275-1012|738|complete
AF368302|ermB|ErmB||Enterococcus_faecium|711-1|711|3_partial
AF299292|ermB|erythromycin_resistance_methylase||Staphylococcus_intermedius|263-1000|738|complete
U18931|ermBP|ErmBP||Clostridium_perfringens|1511-2248|738|complete
U48430|erm|rRNA_methylase||Lactobacillus_fermentum|407-1159|753|complete
X66468|erm2|erm2_plasmid||Streptococcus_pyogenes|8905-8144|762|complete
U35228|ermB|adenine_methylase||Staphylococcus_lentus|798-1535|738|complete
AY894138|erm|erythromycin_ribosome_methylase||Streptococcus_pasteurianus|1989-2723|735|complete
AJ488494|erm|erythromycin_resistance_protein||Lactobacillus_fermentum|11504-10767|738|complete
KF032825.1|erm|Erm||Escherichia_coli|500-1237|738|complete
AF080450|erm|rRNA_methylase||Lactobacillus_reuteri|615-1367|753|complete
K00551||adenine_methylase_plasmid||Plasmid_pAM77|318-1055|738|complete
M19270||23S_rRNA_methylase_plasmid||Plasmid_pIP1527|922-1659|738|complete
X72021||MSL_methylase||Streptococcus_agalactiae|4463-5200|738|complete
#ERMD
L08389|ermJ|rRNA_methyltransferase||Bacillus_anthracis|391-1254|864|complete
NG_047831.1|ermK|23S_rRNA_adenine2058-N6-methyltransferase_ErmK||Bacillus_halodurans|101-955|855|complete
M29832|ermD|macrolide-lincosamide-streptogramin_B_resistance_methylase||Bacillus_licheniformis|430-1293|864|complete
M77505|ermK|erythromycin-inducible_23S_ribosomal_RNA_methylase||Bacillus_licheniformis|772-1635|864|complete
#ERME
M11200|ermE2|N-6-amino_adenine-N-methyl_transferase||Saccharopolyspora_erythraea_NRRL_2338|284-1396|1113|complete
X51891||N-6-aminoadenine-N-methyltransferase||Saccharopolyspora_erythraea_NRRL_2338|190-1335|1146|complete
#ERMF
M14730|ermF|macrolide-lincosamide-streptogramin_B-resistance_protein||Bacteroides_fragilis|241-1041|801|complete
M62487|ermFU|methyltransferase||Bacteroides_fragilis|271-1071|801|complete
M17808||clindamycin_resistance_determinant_ermFS_plasmid||Bacteroides_fragilis|1204-2004|801|complete
#ERMH
M16503|carB|carbomycin_resistance_protein||Streptomyces_thermotolerans|244-1143|900|complete
#ERMML
AF462611|ermML|23S_ribosomal_RNA_methyltransferase_ErmML||Micrococcus_luteus|186-1031|846|complete
#ERMN
X97721.2|tlrD|23S_rRNA_methyltransferase||Streptomyces_fradiae|160-1035|876|complete
#ERMQ
L22689|ermQ|23S_rRNA_methlyase||Clostridium_perfringens|262-1035|774|complete
#ERMR
AY623658|ermR|ribosomal_RNA_methyltransferase||Aeromicrobium_erythreum|12450-13472|1023|complete
#ERMT
M64090|ermGT|methylase||Plasmid_pGT633|168-902|735|complete
AF310974||methylase_ermT||Lactobacillus_sp_PC121B|934-1668|735|complete
#ERMU
NG_047843|ermU|23S_rRNA_adenine2058-N6-methyltransferase_ErmU||Streptomyces_lincolnensis|101-937|837|complete
NG_047844|ermU|23S_rRNA_adenine2058-N6-methyltransferase_ErmU||Streptomyces_lincolnensis|101-940|840|complete
#ERMV
U59450|ermSV|rRNA_adenine-N6--methyltransferase||Streptomyces_viridochromogenes|397-1176|780|complete
#ERMW
D14532|myrB|myrB||Micromonospora_griseorubida|1039-1974|936|complete
#ERMX
M36726.1|ermCd|erythromycin_resistance_protein||Plasmid_pNG2|296-1150|855|complete
AF024666|ermCX|ErmCX||Corynebacterium_striatum|2969-2208|762|complete
NC_005206|ermX|ErmX||Trueperella_pyogenes|3668-4522|855|complete
X51472||unnamed_protein_product_plasmid||Corynebacterium_diphtheriae|195-956|762|complete
#ERMY
AB014481|ermGM|ErmGM||Staphylococcus_aureus|556-1290|735|complete
#ERP
AY077733.1|blaERP-1|extended-spectrum_beta-lactamase_ERP-1||Erwinia_persicina|1-882|882|complete
#ESP
KP109681|blaESP-1|metallo_beta-lactamase||Chryseobacterium_sp_Stok-2|1643-2515|873|complete
#ESTDL136
JN242251|estDL136|esterase_EstDL136||uncultured_bacterium_pDL136|7367-8299|933|complete
#EVGA
BA000007.3|evgA|two-component_regulatory_system_response_regulator_EvgA||Escherichia_coli_O157H7_str_Sakai|3212026-3212640|615|complete
#EVGS
U00096|evgS|sensory_histidine_kinase_EvgS||Escherichia_coli_str_K-12_substr_MG1655|2484374-2487967|3594|complete
#FAR-1
AF024601.1|far-1|extended_spectrum_beta-lactamase||Nocardia_farcinica|303-1196|894|complete
#FARA
AE002098.2|farA|fatty_acid_efflux_system_protein||Neisseria_meningitidis_MC58|329613-330767|1155|complete
#FARB
AE002098.2|farB|fatty_acid_efflux_system_protein||Neisseria_meningitidis_MC58|330791-332317|1527|complete
#FEXA
AJ549214|fexA|florfenicol-chloramphenicol_exporter||Staphylococcus_lentus|177-1604|1428|complete
AM408573|fexA|phenicol_exporter||Staphylococcus_warneri|16426-14999|1428|complete
JQ041372||chloramphenicolflorfenicol_exporter||Staphylococcus_cohnii|15451-14024|1428|complete
#FEXB
JN201336|fexB|florfenicol_exporter_proteinFexB||Enterococcus_faecium|12046-10637|1410|complete
#FEZ
Y17896|blaFEZ-1|FEZ-1_protein||Fluoribacter_gormanii|1-849|849|complete
#FIM
JX570731.1|blaFIM-1|metallo-beta-lactamase_FIM-1||Pseudomonas_aeruginosa|1937-2725|789|complete
#FLOR
AF231986|floR|florfenicol_exporter||Escherichia_coli|3308-4522|1215|complete
AKLJ01000508|floR|floR||Escherichia_coli_PA24|1597-383|1215|complete
AF118107|Flor|putative_efflux_protein_Flor||Salmonella_enterica_subsp_enterica_serovar_Typhimurium_str_DT104|838-2052|1215|complete
D37826||PP-FLO||Photobacterium_damselae_subsp_piscicida|1071-2195|1125|complete
AF071555||unknown||Salmonella_enterica_subsp_enterica_serovar_Typhimurium_str_DT104|4445-5659|1215|complete
#FMRO
D13171.2|fmrO|aminoglycoside_resistance||Micromonospora_olivasterospora|1477-2358|882|complete
#FOMA
AB016934|fomA|fomA||Streptomyces_wedmorensis|6576-7376|801|complete
#FOMB
AB016934|fomB|fomB||Streptomyces_wedmorensis|7389-8381|993|complete
#FOMC
AB016934|fomC|fomC||Streptomyces_wedmorensis|10868-11656|789|complete
#FONA-1
AJ251239.1|fonA-1|class_A_beta-lactamase_FONA-1||Serratia_fonticola|1054-1941|888|complete
AJ251240.1|fonA-2|class_A_beta-lactamase_FONA-2||Serratia_fonticola|1054-1941|888|complete
AJ251241.1|fonA-3|beta-lactamase_FONA-3||Serratia_fonticola|1054-1941|888|complete
AJ251242.1|fonA-4|beta-lactamase_FONA-4||Serratia_fonticola|1054-1941|888|complete
AJ251243.1|fonA-5|beta-lactamase_FONA-5||Serratia_fonticola|1054-1941|888|complete
AJ251244.1|fonA-6|beta-lactamase_FONA-6||Serratia_fonticola|1054-1941|888|complete
#FOS
NG_050560.1|fos|FosGFosC2_family_fosfomycin_resistance_glutathione_transferase||Vibrio_sp_16|101-499|399|complete
M85195|fos|fosfomycin-resistance_protein||Serratia_marcescens|296-721|426|complete
#FOSA
FN543093|fosA|Glutathione_transferase_fosA||Cronobacter_turicensis_z3032|2366056-2365649|408|complete
NZ_GL890774.1|fosA|FosAFosA2_family_fosfomycin_resistance_glutathione_transferase||Enterobacter_mori|335957-335532|426|complete
ACZD01000244|fosA|glutathione_transferase_FosA||Klebsiella_pneumoniae_subsp_rhinoscleromatis_ATCC_13884|16600-16181|420|complete
KU254579.1||FosA6||Escherichia_coli|59422-59841|420|complete
ACWO01000079||glutathione_transferase_fosA||Klebsiella_sp_4_1_44FAA|14150-14569|420|complete
ACWU01000146||glutathione_transferase_fosA||Pseudomonas_aeruginosa|6192-6599|408|complete
AFBO01000747||glutathione_transferase_FosA||Klebsiella_sp_MS_92-3|118-537|420|complete
AGDM01000012||glutathione_transferase_fosA||Raoultella_ornithinolytica_10-5246|38886-39305|420|complete
#FOSA2
EU487198|fosA2|FosA2||Enterobacter_cloacae|217-642|426|complete
#FOSA3
AB522970|fosA3|fosfomycin_resistance_protein_FosA3||Escherichia_coli|1143-1559|417|complete
#FOSA4
AB908992|FosA4|fosfomycin_resistance_glutathione_S-transferase||Escherichia_coli|1-417|417|complete
#FOSB
AHLO01000073.1|fosB|fosfomycin_resistance_protein_FosB||Staphylococcus_aureus_subsp_aureus_IS-88|63139-63558|420|complete
AP006717.1|fosB|fosfomycin_resistance_protein_FosB||Staphylococcus_haemolyticus_JCSC1435|122-541|420|complete
KR870311.1|fosB|fosfomycin_resistance_protein||Staphylococcus_aureus|99-518|420|complete
KT032253.1|fosB|fosfomycin_resistant_protein||Staphylococcus_aureus|2340-2759|420|complete
KR870314.1|fosB|fosfomycin_resistance_protein||Staphylococcus_aureus|1-420|420|complete
X54227|fosB|fosB_plasmid||Staphylococcus_epidermidis|714-1133|420|complete
ACHE01000077|fosB|fosfomycin_resistance_protein_FosB||Staphylococcus_epidermidis_BCM-HMP0060|51380-51808|429|complete
CP000029|fosB|fosfomycin_resistance_protein||Staphylococcus_epidermidis_RP62A|2395663-2395235|429|complete
HQ219726||metallothiol_transferase_FosB||Enterococcus_faecium|386-805|420|complete
#FOSB1
CP001903|fosB1|fosfomycin_resistance_protein_FosB||Bacillus_thuringiensis_BMB171|1933754-1934170|417|complete
AE016877.1||Fosfomycin_resistance_protein||Bacillus_cereus_ATCC_14579|1972252-1972668|417|complete
#FOSB2
AE016879|fosB2|metallothiol_transferase_fosB2||Bacillus_phage_lambda_Ba03|3778399-3778818|420|complete
#FOSC
DQ112222|fosC|FosC||Achromobacter_denitrificans|759-1157|399|complete
#FOSC2
AB522969|fosC2|fosfomycin_resistance_protein_FosC2||Escherichia_coli|1-399|399|complete
#FOSD
AB304512.1|fosD|probable_fosfomycin_resistance_protein||Staphylococcus_aureus|17043-17462|420|complete
#FOSE
AB901041|fosE|FosE||Pseudomonas_aeruginosa|928-1332|405|complete
AY029772||unknown||Pseudomonas_aeruginosa|2250-2606|357|complete
#FOSI
CP003505|fosI|FosI||Mycobacteroides_abscessus_subsp_bolletii_F1725|17412-17008|405|complete
#FOSK
AB917040|FosK|integron-mediated_fosfomycin-modifying_enzyme||Acinetobacter_soli|737-1135|399|complete
#FOSX
FFFO01000009.1|fosX|Fosfomycin_resistance_protein_fosX||Listeria_monocytogenes|81761-82162|402|complete
AP010904|fosX|fosfomycin_resistance_protein||Desulfovibrio_magneticus_RS-1|1708924-1709388|465|complete
#FOX
Y11068|blaFOX-3|beta-lactamase_class_C||Klebsiella_oxytoca|17-1165|1149|complete
JX049131|blaFOX-10|beta-lactamase_FOX-10||Klebsiella_pneumoniae|1-1149|1149|complete
X77455|fox|beta-lactamase_class_C||Klebsiella_pneumoniae|701-1849|1149|complete
AJ703795|fox-7|beta-lactamase_class_C||Klebsiella_pneumoniae|1-1149|1149|complete
Y10282|bla-FOX-2|ES-beta-lactamase||Escherichia_coli|19-1167|1149|complete
JF896803|blaFOX-9|beta-lactamase||Klebsiella_pneumoniae|1-1149|1149|complete
HM565917|blaFOX-8|beta-lactamase||Escherichia_coli|1-1149|1149|complete
AJ277535|fox-4|beta-lactamase_class_C||Escherichia_coli|1-1149|1149|complete
AY034848|FOX-6|beta-lactamase||Klebsiella_pneumoniae|52-1200|1149|complete
AY007369||beta-lactamase_FOX-5||Klebsiella_pneumoniae|1-1149|1149|complete
#FRI
KT192551.1|blaFRI-1|Fri1||Enterobacter_cloacae|4376-3492|885|complete
LC178555.1|blaFRI-4|carbapenem-hydrolyzing_beta-lactamase_FRI-4||Enterobacter_asburiae|1-885|885|complete
KY524440.1|blaFRI|carbapenem-hydrolyzing_class_A_beta-lactamase_FRI-3||Enterobacter_cloacae|1-885|885|complete
KX620467|blaFRI|carbapenem-hydrolyzing_class_A_beta-lactamase_FRI-2||Enterobacter_asburiae|1-885|885|complete
MH208723|blaFRI|carbapenem-hydrolyzing_class_A_beta-lactamase_FRI-5||Enterobacter_cloacae_complex_sp|1-891|891|complete
#FUS1
AY227054|fus1|class_D_beta-lactamase||Fusobacterium_nucleatum|1-765|765|complete
#FUSB
AY047358|fusB|FusB||Staphylococcus_aureus|1711-2352|642|complete
JF777505|fusB|fusidic_acid_resistance_protein||Staphylococcus_epidermidis|16207-16848|642|complete
#FUSC
AB930126|fusC|fusidic_acid_resistance_protein||Staphylococcus_hominis_subsp_hominis|21931-22569|639|complete
#FUSD
CP022056.2|fusD|FusD_family_fusidic_acid_resistance_EF-G-binding_protein||Staphylococcus_saprophyticus|166814-167455|642|complete
NG_050585|fusD|FusD_family_fusidic_acid_resistance_EF-G-binding_protein||Staphylococcus_saprophyticus|101-742|642|complete
#FUSF
CP027422.1|fusF|fusidic_acid_resistance_EF-G-binding_protein_FusF||Staphylococcus_cohnii|410230-410874|645|complete
#FUSH
NG_047906|fusH|fusidic_acid_esterase_FusH||Streptomyces_lividans|101-1630|1530|complete
#GADX
AP009048.1|gadX|DNA-binding_transcriptional_dual_regulator||Escherichia_coli_str_K-12_substr_W3110|3974605-3975429|825|complete
#GDNC
AL009126|gdnC|guanidinium_efflux_transporter_subunit||Bacillus_subtilis_subsp_subtilis_str_168|1376517-1376855|339|complete
#GDND
AL009126|gdnD|guanidinium_efflux_transporter_subunit||Bacillus_subtilis_subsp_subtilis_str_168|1376855-1377172|318|complete
#GES
GU207844|blaGES-14|extended-spectrum_beta-lactamase_GES-14||Acinetobacter_baumannii|1-864|864|complete
FN554543|BlaGES-12|extended_spectrum_beta-lactamase||Acinetobacter_baumannii|1-864|864|complete
AB113580|blaGES-3|beta-lactamase_GES-3||Klebsiella_pneumoniae|1330-2193|864|complete
AY920928|blaGES-9|GES-9||Pseudomonas_aeruginosa|2690-3553|864|complete
AY260546|blaIBC-1|IBC-1_beta_lactamase||Escherichia_coli|4478-5341|864|complete
JX023441|blaGES-22|GES-22||Acinetobacter_baumannii|38-901|864|complete
AB116260|blaGES-4|beta-lactamase_GES-4||Klebsiella_pneumoniae|1330-2193|864|complete
FJ854362|blaGES-11|GES-11||Acinetobacter_baumannii|702-1565|864|complete
GU169702|blaGES-13|beta-lactamase_GES-13||Pseudomonas_aeruginosa|609-1472|864|complete
JN596280|GES-20|carbapenemase||Escherichia_coli|2848-3711|864|complete
JN596280|GES-19|EsbL||Escherichia_coli|1919-2782|864|complete
AF329699|blaIBC-2|beta-lactamase_IBC-2||Pseudomonas_aeruginosa|373-1236|864|complete
AF156486|ges-1|beta-lactamase_GES-1||Klebsiella_pneumoniae|1332-2195|864|complete
HM173356|blaGES-16|carbapenem-hydrolyzing_extended-spectrum_beta_lactamase_GES-16||Serratia_marcescens|512-1375|864|complete
AY494717|blaGES-3|class_A_beta-lactamase||Escherichia_coli|1-864|864|complete
GU208678|blaGES-15|extended-spectrum_beta-lactamase_GES-15||Pseudomonas_aeruginosa|1-864|864|complete
AF326355|blaGES-2|beta-lactamase_GES-2||Pseudomonas_aeruginosa|1-864|864|complete
JQ028729|blaGES-18|beta-lactamase_GES-18||Pseudomonas_aeruginosa|1-864|864|complete
AB901141|blaGES-24|beta-lactamase||Acinetobacter_baumannii|1-864|864|complete
KP096411|blaGES-26|class_A_beta-lactamase||Pseudomonas_aeruginosa|1-864|864|complete
AY494718|blaGES-4|class_A_beta-lactamase||Klebsiella_pneumoniae|1-864|864|complete
DQ236171|blaGES-5|GES-5_extended-spectrum_beta-lactamase||Pseudomonas_aeruginosa|112-975|864|complete
HM453325|blaGES-7|extended-spectrum_beta-lactamase_GES-7IBC-1||Aeromonas_veronii|2632-3495|864|complete
JQ772478||GES-like_beta-lactamase||uncultured_bacterium|141-1004|864|complete
HQ874631||extended-spectrum_beta-lactamase_GES-17||Escherichia_coli|1-864|864|complete
FJ820124||beta-lactamase_GES10||uncultured_bacterium|1124-1987|864|complete
KF179354||beta-lactamase_GES-23||Pseudomonas_aeruginosa|1-861|861|3_partial
HM370522||beta-lactamase_blaGES-1||Acinetobacter_baumannii|1-864|864|complete
#GIM
KM659858|blaGIM-2|metallo-beta-lactamase_GIM-2||Enterobacter_cloacae|402-1154|753|complete
AJ620678||GIM-1_protein||Pseudomonas_aeruginosa|1041-1793|753|complete
#GOB
AY775547.1|blaGOB-15|class_B_carbapenemase_blaGOB-15||Elizabethkingia_meningoseptica|1-879|879|complete
GU188443.1|blaGOB-16|beta-lactamase||Elizabethkingia_meningoseptica|1-873|873|complete
AY348327.1|blaGOB-8|class_B_carbapenemase_BlaGOB-8||Elizabethkingia_meningoseptica|1-873|873|complete
AY899331|blaGOB-16|class_B_carbapenemase_GOB-16||Elizabethkingia_meningoseptica|1-873|873|complete
AY899332|blaGOB-17|class_B_carbapenemase_GOB-17||Elizabethkingia_meningoseptica|1-873|873|complete
AF090141||GOB-1_carbapenemase||Elizabethkingia_meningoseptica|243-1115|873|complete
AY647247.1||class_B_carbapenemase_blaGOB-10||Elizabethkingia_meningoseptica|1-873|873|complete
AY647248.1||class_B_carbapenemase_blaGOB-11||Elizabethkingia_meningoseptica|1-879|879|complete
AY647249.1||class_B_carbapenemase_blaGOB-12||Elizabethkingia_meningoseptica|1-873|873|complete
AY647250.1||class_B_carbapenemase_blaGOB-13||Elizabethkingia_meningoseptica|1-879|879|complete
AY647252.1||class_B_carbapenemase_blaGOB-14||Elizabethkingia_meningoseptica|1-879|879|complete
DQ004496.1||class_B_carbapenemase_GOB-18||Elizabethkingia_meningoseptica|1-873|873|complete
AF189296.1||class_B_carbapenemase_GOB-2||Elizabethkingia_meningoseptica|1-756|756|5_and_3_partial
AF189291.1||class_B_carbapenemase_GOB-3||Elizabethkingia_meningoseptica|1-756|756|5_and_3_partial
AF189293.1||class_B_carbapenemase_GOB-4||Elizabethkingia_meningoseptica|1-756|756|5_and_3_partial
AF189290.1||class_B_carbapenemase_GOB-5||Elizabethkingia_meningoseptica|1-756|756|5_and_3_partial
AF189292.1||class_B_carbapenemase_GOB-6||Elizabethkingia_meningoseptica|1-756|756|5_and_3_partial
AF189297.1||class_B_carbapenemase_GOB-7||Elizabethkingia_meningoseptica|1-756|756|5_and_3_partial
AY647246.1||class_B_carbapenemase_blaGOB-9||Elizabethkingia_meningoseptica|1-873|873|complete
EF394442||GOB-1_metallo-beta-lactamase||Elizabethkingia_meningoseptica|1-873|873|complete
#GRM
M55521|grm|gentamicin_resistance_methylase||Micromonospora_rosea|121-945|825|complete
M55520|grm|gentamicin_resistance_methylase||Micromonospora_echinospora|125-949|825|complete
#GRMO
AY524043|grmO|GrmO||Micromonospora_echinospora|6802-7695|894|complete
#HERA
AF311385.1|blaHERA-1|class_A_beta-lactamase||Atlantibacter_hermannii|1-873|873|complete
AF398334.1||class_A_HERA-2_beta-lactamase||Atlantibacter_hermannii|1-873|873|complete
AJ536088.1|bla|class_A_beta-lactamase||Atlantibacter_hermannii|1-873|873|complete
AF398335.1||class_A_HERA-3_beta-lactamase||Atlantibacter_hermannii|1-873|873|complete
AJ536089.1|bla|class_A_beta-lactamase||Atlantibacter_hermannii|1-873|873|complete
AJ536090.1|bla|class_A_beta-lactamase||Atlantibacter_hermannii|1-873|873|complete
AJ536092.1|bla|class_A_beta-lactamase||Atlantibacter_hermannii|1-873|873|complete
#HMB
KU961660|blaHMB|subclass_B1_metallo-beta-lactamase_HMB-1||Pseudomonas_aeruginosa|2032-2757|726|complete
#HMRM
CP002276.1|hmrM|Multidrug_resistance_protein_hmrM_Nadrug_antiporter||Haemophilus_influenzae_R2846|1146068-1144674|1395|complete
#HNS
BA000007.3|hns|global_DNA-binding_transcriptional_dual_regulator_H-NS||Escherichia_coli_O157H7_str_Sakai|1738104-1737691|414|complete
#HUGA
AF324468|hugA|beta-lactamase_precursor_HugA||Proteus_penneri|1221-2117|897|complete
#II-CAT
X53796.1|II-CAT|chloramphenicol_acetyltransferase||Escherichia_coli_K-12|187-828|642|complete
#IIH-CAT
X53797|IIH-CAT|chloramphenicol_acetyltransferase||Haemophilus_influenzae|134-775|642|complete
#ILES
CP001840.1|ileS|IleS_Isoleucyl-tRNA_synthetase||Bifidobacterium_bifidum_PRL2010|1613960-1610637|3324|complete
X75439|ileS|isoleucyl_tRNA_synthetase||Staphylococcus_aureus|477-3551|3075|complete
#IMI
DQ173429|blaIMI-2|clavulanic-acid_inhibited_carbapenemase_IMI-2||Enterobacter_asburiae|1-879|879|complete
KM103296|imi-7|carbapenem-hydrolyzing_enzyme||Enterobacter_cloacae|1-879|879|complete
KF958750|imi-4|class_A_beta-lactamase||Enterobacter_cloacae|1-879|879|complete
GU015024|blaIMI-3|beta-lactamase_IMI-3||Enterobacter_cloacae|1-879|879|complete
KP081315.1|blaIMI-8|beta-lactamase_IMI-8||Enterobacter_cloacae|1-879|879|complete
KX858825|blaIMI-5|IMI-5_beta-lactamase||Enterobacter_cloacae|7784-6906|879|complete
#IMIA
U50278|imiA|IMI-1||Enterobacter_cloacae|1264-2142|879|complete
AJ536087|nmc-A|class_A_nonmetallocarbapenamase||Enterobacter_cloacae|1030-1908|879|complete
#IMIH
AJ548797|imiH|metallo_beta-lactamase||Aeromonas_hydrophila|924-1688|765|complete
#IMIS
Y10415|imiS|metallo-b-lactamase||Aeromonas_veronii|126-893|768|complete
#IMP
AB182996|blaIMP-2|metallo-beta-lactamase_IMP-2||Serratia_marcescens|1-741|741|complete
AB753456|blaIMP-42|metallo-beta-lactamase_IMP-42||Acinetobacter_soli|1-741|741|complete
AJ420864|blaIMP|metallo_beta-lactamase||Pseudomonas_putida|156-896|741|complete
JN848782|blaIMP-33|metallo-beta-lactamase_IMP-33||Pseudomonas_aeruginosa|1828-2568|741|complete
AB201265|blaIMP-19|metallo-beta-lactamase_IMP-19||Pseudomonas_putida|1-741|741|complete
LC031883|blaIMP-51|IMP-51_metallo-beta-lactamase||Pseudomonas_aeruginosa|5072-5812|741|complete
AJ223604|bla-imp|bla-imp||Pseudomonas_aeruginosa|1485-2225|741|complete
JX131372|blaIMP-37|metallo-beta-lactamase_IMP-37||Pseudomonas_aeruginosa|97-843|747|complete
HQ438058|blaIMP-29|beta-lactamase_IMP-29||Pseudomonas_aeruginosa|1-741|741|complete
DQ361087|blaIMP-22|metallo-beta-lactamase_IMP-22||Pseudomonas_fluorescens|357-1097|741|complete
KM087857|blaIMP-48|class_B_beta-lactamase||Pseudomonas_aeruginosa|1-741|741|complete
AB074436|blaIMP-11|metallo-beta-lactamase_IMP-11||Acinetobacter_baumannii|17-754|738|complete
EU541448|blaIMP-25|metallo-beta-lactamase_IMP-25||Pseudomonas_aeruginosa|1-741|741|complete
AB777500|blaIMP-43|metallo-beta-lactamase||Pseudomonas_aeruginosa|2035-2775|741|complete
AJ584652|blaIMP-16|metallo-beta-lactamase_IMP-16||Pseudomonas_aeruginosa|1044-1784|741|complete
AF322577|blaIMP-8|metallo-beta-lactamase_IMP-8||Klebsiella_pneumoniae|2082-2822|741|complete
AB204557|blaIMP-21|metallo-beta-lactamase_IMP-21||Pseudomonas_aeruginosa|1-738|738|complete
AY553332|blaIMP-14|IMP-14||Pseudomonas_aeruginosa|114-854|741|complete
JF816544|IMP-35|metallo-beta-lactamase||Pseudomonas_aeruginosa|1-741|741|complete
DQ522237|blaIMP-1-like|metallo-beta-lactamase_IMP-1-like||Pseudomonas_aeruginosa|1076-1816|741|complete
AF244145|blaIMP-4|carbapenem-hydrolysing_beta-lactamase||Acinetobacter_baumannii|1-741|741|complete
AB074433|blaIMP-10|metallo-beta-lactamase_IMP-10||Pseudomonas_aeruginosa|17-757|741|complete
KF148593|IMP-31|metallo-beta-lactamase||Pseudomonas_aeruginosa|1-738|738|complete
AF318077|blaIMP-7|metallo-beta-lactamase||Pseudomonas_aeruginosa|1148-1888|741|complete
AY553333|blaIMP-15|IMP-15||Pseudomonas_aeruginosa|114-854|741|complete
AB753457|blaIMP-40|metallo-beta-lactamase_IMP-40||Pseudomonas_aeruginosa|1-741|741|complete
JN596991|blaimp-18|IMP-18||Pseudomonas_aeruginosa|483-1223|741|complete
HQ263342|blaIMP-28|IMP-28_carbapenemase||Klebsiella_oxytoca|1-741|741|complete
HQ875573|blaIMP-38|metallo-beta-lactamase_IMP-38||Klebsiella_pneumoniae|1-741|741|complete
AJ550807|bla-imp13|metallo-b-lactamase||Pseudomonas_aeruginosa|2243-2983|741|complete
AB196988|blaIMP-20|metallo-beta-lactamase_IMP-20||Pseudomonas_aeruginosa|1-741|741|complete
AB753458|blaIMP-41|metallo-beta-lactamase_IMP-41||Pseudomonas_aeruginosa|1-738|738|complete
AB777501|blaIMP-44|metallo-beta-lactamase||Pseudomonas_aeruginosa|1399-2136|738|complete
EF192154|blaIMP-24|metallo-beta-lactamase_IMP-24||Serratia_marcescens|1-741|741|complete
JQ002629|blaIMP-32|metallo-beta-lactamase_IMP-32||Klebsiella_pneumoniae|114-854|741|complete
EU352796|blaIMP-25|metallo-beta-lactamase_IMP-25||Pseudomonas_aeruginosa|1-738|738|complete
HM106459|blaIMP-9|metallo-beta-lactamase||Pseudomonas_aeruginosa|3-740|738|complete
KP681694|blaIMP-49|class_B_beta-lactamase||Pseudomonas_aeruginosa|1-741|741|complete
LC055762|blaIMP-52|beta-lactamase_IMP-52||Escherichia_coli|566-1306|741|complete
KT935306|blaIMP|carbapenem-hydrolyzing_metallo-beta-lactamase_IMP-55||Acinetobacter_baumannii|1714-2454|741|complete
KU315553.1|blaIMP|subclass_B1_metallo-beta-lactamase_IMP-56||Pseudomonas_aeruginosa|1-741|741|complete
HM036079|blaIMP-1|metallo-beta_lactamase||Acinetobacter_baumannii|114-854|741|complete
AB587676|blaIMP-18|metallo-beta-lactamase_IMP-18_precursor||Pseudomonas_aeruginosa|1366-2106|741|complete
KU647281|blaIMP|subclass_B1_metallo-beta-lactamase_IMP-58||Pseudomonas_putida|1-741|741|complete
AJ512502|blaIMP-13|metallo-beta-lactamase_IMP-13||Pseudomonas_aeruginosa|138-878|741|complete
KU052795|blaIMP|carbapenem-hydrolyzing_metallo-beta-lactamase_IMP-54||Pseudomonas_aeruginosa|1-741|741|complete
HM106457|blaIMP|IMP_metallo-beta-lactamase||Pseudomonas_aeruginosa|643-1380|738|complete
MF281100|blaIMP|subclass_B1_metallo-beta-lactamase_IMP-67||Providencia_rettgeri|1-741|741|complete
LC190726|blaIMP-66|metallo-beta-lactamase_IMP-66||Escherichia_coli|1-741|741|complete
KX821663|blaIMP|subclass_B1_metallo-beta-lactamase_IMP-63||Pseudomonas_aeruginosa|1-741|741|complete
KX753224|blaIMP|subclass_B1_metallo-beta-lactamase_IMP-62||Pseudomonas_aeruginosa|1-741|741|complete
KX462700|blaIMP|subclass_B1_metallo-beta-lactamase_IMP-61||Acinetobacter_baumannii|1-741|741|complete
LC159227|blaIMP-60|metallo-beta-lactamase_IMP-60||Enterobacter_cloacae|1-741|741|complete
KX196782|blaIMP|subclass_B1_metallo-beta-lactamase_IMP-59||Escherichia_coli|1-741|741|complete
MG748725|blaIMP|subclass_B1_metallo-beta-lactamase_IMP-70||Pseudomonas_aeruginosa|1-741|741|complete
MF669572|blaIMP|subclass_B1_metallo-beta-lactamase_IMP-68||Klebsiella_pneumoniae|1-738|738|complete
AB753460|blaIMP-6|metallo-beta-lactamase_IMP-6||Escherichia_coli|1-741|741|complete
FJ655384|blaIMP-9|metallo-beta-lactamase_IMP-9||Pseudomonas_aeruginosa|19-756|738|complete
MG818167|blaIMP|subclass_B1_metallo-beta-lactamase_IMP-71||Pseudomonas_aeruginosa|1-741|741|complete
MH021848|blaIMP|subclass_B1_metallo-beta-lactamase_IMP-73||Pseudomonas_aeruginosa|1-741|741|complete
MH243349|blaIMP|subclass_B1_metallo-beta-lactamase_IMP-74||Pseudomonas_aeruginosa|1-741|741|complete
MH243350|blaIMP|subclass_B1_metallo-beta-lactamase_IMP-75||Pseudomonas_aeruginosa|1-741|741|complete
KX949735|blaIMP|subclass_B1_metallo-beta-lactamase_IMP-64||Proteus_mirabilis|22478-21738|741|complete
GU045307||metallo-beta-lactamase_IMP-26||Pseudomonas_aeruginosa|101-841|741|complete
AF290912||blaIMP-5||Acinetobacter_baumannii|1-741|741|complete
AB715422||BlaIMP-34||Klebsiella_oxytoca|27226-27966|741|complete
JF894248||metallo-beta-lactamase_IMP-27||Proteus_mirabilis|1-741|741|complete
DQ307573||metallo-beta-lactamse_IMP-4||Acinetobacter_calcoaceticus|3-743|741|complete
DQ417222||metallo-beta-lactamase_IMP-type_variant||Citrobacter_freundii|1-741|741|complete
#IND
AB529520|blaIND-7|metallo-beta-lactamase_IND-7||Chryseobacterium_indologenes|1-720|720|complete
HM245379|blaIND-11|class_B_carbapenemase_IND-11||Chryseobacterium_indologenes|57-788|732|complete
AM087455|blaIND-6|metallo-beta-lactamase_IND-6||Chryseobacterium_indologenes|292-1011|720|complete
HM367709|blaIND-14|class_B_carbapenemase_IND-14||Chryseobacterium_indologenes|8-727|720|complete
GU206353|blaIND-10|class_B_carbapenemase_IND-10||Chryseobacterium_indologenes|19-738|720|complete
AF099139|ind1|type_II_beta-lactamase_precursor||Chryseobacterium_indologenes|506-1225|720|complete
AB563173|blaIND-15|metallo-beta-lactamase_IND-15||Chryseobacterium_indologenes|33-764|732|complete
HM245380|blaIND-12|class_B_carbapenemase_IND-12||Chryseobacterium_indologenes|28-759|732|complete
GU186045|blaIND-9|metallo-beta-lactamase_IND-9||Chryseobacterium_indologenes|35-754|720|complete
GU186044|blaIND-8|metallo-beta-lactamase_IND-8||Chryseobacterium_indologenes|40-759|720|complete
EF672681|blaIND-2b|class_B_carbapenemase_IND-2||Chryseobacterium_indologenes|1-732|732|complete
GU186042|blaIND-2c|class_B_carbapenemase_IND-2||Chryseobacterium_indologenes|57-788|732|complete
AF219127||metallo-beta-lactamase_IND-2||Chryseobacterium_indologenes|1-732|732|complete
AF219131||metallo-beta-lactamase_IND-3||Chryseobacterium_indologenes|1-720|720|complete
AY504627||IND-like_metallo-beta-lactamase||Chryseobacterium_indologenes|1-720|720|complete
AF219130||metallo-beta-lactamase_IND-2a||Chryseobacterium_indologenes|1-732|732|complete
AF219135||metallo-beta-lactamase_IND-4||Chryseobacterium_indologenes|1-729|729|complete
EF394436||IND-1_metallo-beta-lactamase||Chryseobacterium_indologenes|1-720|720|complete
EF394439||IND-2_metallo-beta-lactamase||Chryseobacterium_indologenes|1-732|732|complete
#IRI
U56415|iri|rifampin_monooxygenase||Rhodococcus_hoagii|280-1719|1440|complete
#JOHN
AY028464|blaJOHN-1|beta-lactamase_JOHN-1||Flavobacterium_johnsoniae_UW101|443-1189|747|complete
#KAMB
NG_050561.1|kamB|16S_rRNA_adenine1408-N1-methyltransferase_KamB||Streptoalloteichus_tenebrarius|101-748|648|complete
NG_050562|kamB|16S_rRNA_adenine1408-N1-methyltransferase_KamB||Streptoalloteichus_hindustanus|101-748|648|complete
AJ629123|kamB|16S_rRNA_methyltransferase||Streptoalloteichus_tenebrarius|12954-13421|468|complete
#KAN
AB028210.1|kan|aminoglycoside_3-N-acetyltransferase||Streptomyces_griseus|3565-2711|855|complete
AP004237|kan|type_I_aminoglycoside-3-phosphotransferase||Proteus_vulgaris|117878-118693|816|complete
#KAT
AB116646|kat|kanamycin_acetyltransferase||Streptomyces_albulus|430-903|474|complete
#KDPE
U00096.3|kdpE|DNA-binding_transcriptional_activator_KdpE||Escherichia_coli_str_K-12_substr_MG1655|721733-721056|678|complete
#KGMB
S60108|kgmB|S-adenosyl_methionine-dependent_methylase||Streptoalloteichus_tenebrarius|265-1107|843|complete
#KHM
AB364006|blaKHM-1|metallo-beta-lactamase||Citrobacter_freundii|62-787|726|complete
#KMR
ACB88605|kmr|putative_rRNA_methyltransferase||Sorangium_cellulosum_So0157-2|||complete
#KPC
GQ140348|KPC-10|beta-lactamase_KPC-10||Acinetobacter_baumannii|1-882|882|complete
FJ234412|blaKPC-8|beta-lactamase_KPC-8||Klebsiella_pneumoniae|1-882|882|complete
EU447304.1|blaKPC-4|carpapenem-hydrolyzing_beta-lactamase_KPC-4||Klebsiella_pneumoniae|15-896|882|complete
JX524191|blaKPC-14|putative_carpapenem-hydrolyzing_beta-lactamase_KPC-14||Klebsiella_pneumoniae|396-1271|876|complete
KC465199|blaKPC-16|carbapenem-hydrolyzing_beta-lactamase||Klebsiella_pneumoniae|1-882|882|complete
FJ624872|blaKPC|beta-lactamase_KPC-9||Escherichia_coli|1-854|854|5_and_3_partial
HM066995|blaKPC|beta-lactamase_KPC-11||Klebsiella_pneumoniae|1-882|882|complete
KJ775801|kpc-19|carbapenemase||Klebsiella_pneumoniae_subsp_pneumoniae|1-882|882|complete
EU400222|blaKPC-5|beta-lactamase_KPC-5||Pseudomonas_aeruginosa|2160-3041|882|complete
HQ641421|blaKPC-12|beta-lactamase_KPC-12||Klebsiella_pneumoniae|1-882|882|complete
EU555534|blaKPC-6|beta-lactamase_KPC-6||Klebsiella_pneumoniae|1-882|882|complete
KM379100|blaKPC-22|carbapenem-hydrolyzing_beta-lactamase||Klebsiella_pneumoniae|1-882|882|complete
HQ342889|blaKPC-13|carbapenem-hydrolyzing_beta-lactamase_KPC-13||Enterobacter_cloacae|1-882|882|complete
KC465200|blaKPC-17|carbapenem-hydrolyzing_beta-lactamase||Klebsiella_pneumoniae|1-882|882|complete
AY034847|KPC-2|carbapenemase||Klebsiella_pneumoniae|6-887|882|complete
KR052099.1|blaKPC-24|beta-lactamase_KPC-24||Klebsiella_pneumoniae|5212-6093|882|complete
LN609376|blaKPC-21|carbapenemase||Escherichia_coli|1-882|882|complete
KY646302|blaKPC|carbapenem-hydrolyzing_class_A_beta-lactamase_KPC-30||Klebsiella_pneumoniae|1-882|882|complete
KY563764|blaKPC|carbapenem-hydrolyzing_class_A_beta-lactamase_KPC-29||Klebsiella_pneumoniae|1-891|891|complete
KY282958|blaKPC|carbapenem-hydrolyzing_class_A_beta-lactamase_KPC-28||Escherichia_coli|1-876|876|complete
KX828722|blaKPC|carbapenem-hydrolyzing_class_A_beta-lactamase_KPC-27||Klebsiella_pneumoniae|1-882|882|complete
KX619622|blaKPC|carbapenem-hydrolyzing_class_A_beta-lactamase_KPC-26||Klebsiella_pneumoniae|1-882|882|complete
KU216748|blaKPC|carbapenem-hydrolyzing_class_A_beta-lactamase_KPC-25||Klebsiella_pneumoniae|1-887|887|3_partial
MH450213|blaKPC|carbapenem-hydrolyzing_class_A_beta-lactamase_KPC-23||Klebsiella_pneumoniae|1-882|882|complete
KU985429|blaKPC|carbapenem-hydrolyzing_class_A_beta-lactamase_KPC-34||Klebsiella_pneumoniae|1-906|906|complete
MH404098|blaKPC|carbapenem-hydrolyzing_class_A_beta-lactamase_KPC-35||Klebsiella_pneumoniae|1-882|882|complete
KC433553||beta-lactamase_KPC-15||Klebsiella_pneumoniae|1-882|882|complete
AF395881|bla|carbapenem-hydrolyzing_beta-lactamase_KPC-3||Klebsiella_pneumoniae|1-882|882|complete
EU729727||carbapenem-hydrolyzing_beta-lactamase_KPC-7||Klebsiella_pneumoniae|1-882|882|complete
AF297554||carbepenem-hydrolyzing_beta-lactamase_KPC-1||Klebsiella_pneumoniae|131-1012|882|complete
KT884517||beta-lactamase_KPC-18||Enterobacter_cloacae|50001-50882|882|complete
MAPH01000113||class_A_beta-lactamase||Klebsiella_pneumoniae|8512-9393|882|complete
MAPO01000050||class_A_beta-lactamase||Klebsiella_pneumoniae|8512-9393|882|complete
CP025144||KPC_family_carbapenem-hydrolyzing_class_A_beta-lactamase||Klebsiella_pneumoniae|87793-88674|882|complete
#LAP
EF026092.1|blaLAP-1|beta-lactamase_LAP-1||Enterobacter_cloacae|1-858|858|complete
EU159120.1|blaLAP-2|beta-lactamase_LAP-2||Enterobacter_cloacae|1-858|858|complete
#LAT
X78117|blaLAT-1|beta-lactamase_precursor||Klebsiella_pneumoniae|142-1287|1146|complete
U77414|ampC|bla_LAT-3||Salmonella_enterica_subsp_enterica_serovar_Senftenberg|1-1143|1143|3_partial
#LCR
X56809|blaLCR-1|beta-lactamase||Pseudomonas_aeruginosa|112-894|783|complete
AY027589||group_2d_beta-lactamase_NPS-1||Pseudomonas_aeruginosa|46-828|783|complete
#LEN
AY265889|blaLEN|beta-lactamase||Enterobacter_cloacae|1-460|460|5_and_3_partial
AM850911|blaLEN|beta-lactamase||Klebsiella_pneumoniae|1-861|861|complete
AM850910|blaLEN|beta-lactamase||Klebsiella_pneumoniae|1-861|861|complete
AM850913|blaLEN|beta-lactamase||Klebsiella_pneumoniae|1-861|861|complete
AJ635424|blaLEN|beta-lactamase||Klebsiella_pneumoniae|1-789|789|5_and_3_partial
AY743416|bla-LEN|LEN-type_penicillinase||Klebsiella_pneumoniae|68-928|861|complete
AY265890|blaLEN|beta-lactamase||Klebsiella_pneumoniae|1-472|472|5_and_3_partial
AJ635403|blaLEN|beta-lactamase||Klebsiella_pneumoniae|1-789|789|5_and_3_partial
AY037780|bla-LEN|beta-lactamase||Klebsiella_pneumoniae|89-949|861|complete
AY633109|blaLEN-5|beta-lactamase_LEN-5||Klebsiella_pneumoniae|1-861|861|complete
AM850909|blaLEN|beta-lactamase||Klebsiella_pneumoniae|1-861|861|complete
AM850912|blaLEN|beta-lactamase||Klebsiella_pneumoniae|1-861|861|complete
AM850908|blaLEN|beta-lactamase||Klebsiella_pneumoniae|1-861|861|complete
AJ635425|blaLEN|beta-lactamase||Klebsiella_pneumoniae|1-789|789|5_and_3_partial
AM850914|blaLEN|beta-lactamase||Klebsiella_pneumoniae|31-891|861|complete
AJ635417|blaLEN|beta-lactamase||Klebsiella_pneumoniae|1-789|789|5_and_3_partial
MK161461.1|blaLEN|class_A_broad-spectrum_beta-lactamase_LEN-41||Klebsiella_variicola_subsp_tropicalensis|1-861|861|complete
MK161462.1|blaLEN|class_A_broad-spectrum_beta-lactamase_LEN-42||Klebsiella_variicola_subsp_tropicalensis|1-861|861|complete
MK161460.1|blaLEN|class_A_broad-spectrum_beta-lactamase_LEN-43||Klebsiella_variicola_subsp_tropicalensis|1-861|861|complete
CP033631.1|blaLEN|LEN_family_class_A_beta-lactamase||Klebsiella_sp_P1CD1|3042329-3043189|861|complete
DQ149134.1|blaLEN-17|beta-lactamase||Klebsiella_pneumoniae|1-861|861|complete
HQ709169.1|LEN-25|blaLEN-25||Klebsiella_pneumoniae|1-861|861|complete
KR738737.1|blaLEN|class_A_beta-lactamase_LEN-35||Klebsiella_variicola|1-861|861|complete
KR738738.1|blaLEN|class_A_beta-lactamase_LEN-36||Klebsiella_variicola|1-861|861|complete
KR738739.1|blaLEN|class_A_beta-lactamase_LEN-37||Klebsiella_variicola|1-861|861|complete
MK161457.1|blaLEN|class_A_broad-spectrum_beta-lactamase_LEN-38||Klebsiella_variicola_subsp_tropicalensis|1-861|861|complete
MK161458.1|blaLEN|class_A_broad-spectrum_beta-lactamase_LEN-39||Klebsiella_variicola_subsp_tropicalensis|1-861|861|complete
MK161459.1|blaLEN|class_A_broad-spectrum_beta-lactamase_LEN-40||Klebsiella_variicola_subsp_tropicalensis|1-861|861|complete
AJ635423|blaLEN|beta-lactamase||Klebsiella_pneumoniae|1-789|789|5_and_3_partial
AJ635419|blaLEN|beta-lactamase||Klebsiella_pneumoniae|1-789|789|5_and_3_partial
AJ635406|blaLEN|beta-lactamase||Klebsiella_pneumoniae|1-789|789|5_and_3_partial
AJ635405|blaLEN|beta-lactamase||Klebsiella_pneumoniae|1-789|789|5_and_3_partial
JQ067123|blaLEN-26|LEN-26||Escherichia_coli|1-861|861|complete
CP016344.1||class_A_beta-lactamase||Klebsiella_variicola|2782792-2783652|861|complete
FLES01000010.1|bla_1|beta-lactamase||Klebsiella_pneumoniae|120292-121152|861|complete
X04515||unnamed_protein_product||Klebsiella_pneumoniae|286-1125|840|complete
CBBA010000184.1||beta-lactamase||Klebsiella_variicola_CAG634|3396-4256|861|complete
QIXO01000012.1||class_A_beta-lactamase||Klebsiella_variicola|31069-30209|861|complete
AY130286||LEN-3_beta-lactamase||Klebsiella_pneumoniae|1-823|823|5_and_3_partial
AY130287||LEN-4_beta-lactamase||Klebsiella_pneumoniae|1-823|823|5_and_3_partial
AF452105||LEN-type_beta-lactamase_variant||Klebsiella_pneumoniae|1-840|840|complete
JX124390.1||LEN-26||Klebsiella_pneumoniae|1-861|861|complete
NLDD01000006.1||class_A_beta-lactamase||Klebsiella_variicola|119724-120584|861|complete
UKAA01000001.1|bla|beta-lactamase||Klebsiella_variicola|323063-322203|861|complete
FWOA01000001.1|bla|beta-lactamase||Klebsiella_pneumoniae|577656-576796|861|complete
CDMV01000010.1||Beta-lactamase||Klebsiella_variicola|131909-132769|861|complete
CXPB01000032.1||Beta-lactamase||Klebsiella_variicola|60039-60899|861|complete
#LFRA
U40487.1|lfrA|proton_antiporter_efflux_pump||Mycolicibacterium_smegmatis_MC2_155|171-1685|1515|complete
#LING
DQ836009.1|linG|LinG_lincosamide_nucleotidyltransferase||Salmonella_enterica_subsp_enterica_serovar_Stanley|1310-2131|822|complete
#LLMA
KX531046.1|llmA|lincosamide_resistance_methyltransferase||Paenibacillus_sp_LC231|1-864|864|complete
#LMO1695
AL591981.1|lmo1695|lmo1695||Listeria_monocytogenes_EGD-e|8291-5694|2598|complete
#LMO1702
AL591981|lmo1702|lmo1702||Listeria_monocytogenes_EGD-e|12900-12499|402|complete
#LMRA
X59926|lmrA|lincomycin_resistance_protein||Streptomyces_lincolnensis|318-1763|1446|complete
#LMRB
JYFL01000006.1|lmrB|Lincomycin_resistance_protein_LmrB||Bacillus_subtilis|113503-112070|1434|complete
AB000617|yccA|LmrB||Bacillus_subtilis|3185-1746|1440|complete
#LMRP
CP000259.1|lmrP|multidrug_resistance_protein||Streptococcus_pyogenes_MGAS9429|1770310-1769090|1221|complete
#LNUB
AJ238249.1|linB|lincosamide_nucleotidyltransferase||Enterococcus_faecium|127-930|804|complete
AF408195.1||putative_lincosamide_nucleotidyltransferase||Enterococcus_faecalis|9447-10250|804|complete
#LNUC
AY928180|lnuC|LnuC||Streptococcus_agalactiae|1150-1644|495|complete
#LNUE
KF287643|lnuE|lincomycin_resistance_protein||synthetic_construct|1-522|522|complete
#LNUF
AJ561197|linF|LinF_protein||Escherichia_coli|1321-2142|822|complete
EU118119|lnuF|LnuF||Salmonella_enterica_subsp_enterica_serovar_Stanley|1030-1851|822|complete
#LNUG
KX470419.1|lnuG|lincosamide_nucleotidyltransferase||Enterococcus_faecalis|3812-4615|804|complete
#LRA
EU408351|blaLRA-12|LRA-12||uncultured_bacterium_BLR12|16573-17454|882|complete
EU408350.1|blaLRA-9|LRA-9||uncultured_bacterium_BLR9|12585-11680|906|complete
EU408358|blaLRA-5|LRA-5||uncultured_bacterium_BLR5|28439-27459|981|complete
EU408349|blaLRA-8|LRA-8||uncultured_bacterium_BLR8|108-1025|918|complete
EU408355|blaLRA-18|LRA-18||uncultured_bacterium_BLR18|24322-25482|1161|complete
EU408354.1|blaLRA-17|LRA-17||uncultured_bacterium_BLR17|4455-3571|885|complete
EU408347.1|blaLRA-2|LRA-2||uncultured_bacterium_BLR2|11083-10175|909|complete
EU408359|blaLRA-19|LRA-19||uncultured_bacterium_BLR19|3792-4694|903|complete
EU408352.1|blaLRA-13|LRA-13||uncultured_bacterium_BLR13|37224-35395|1830|complete
EU408348|blaLRA-3|LRA-3||uncultured_bacterium_BLR3|1244-2152|909|complete
EU408357.1|blaLRA-10|LRA-10||uncultured_bacterium_BLR10|1180-53|1128|complete
EU408356.1|blaLRA-7|LRA-7||uncultured_bacterium_BLR7|7571-8479|909|complete
#LRM
M74717.1|lrm|lincomycin_resistance_methylase||Streptomyces_lividans|40-822|783|complete
#LSA
AY225127.1|lsa|Lsa||Enterococcus_faecalis_ATCC_29212|41-1537|1497|complete
AY737526|lsa|Lsa||Enterococcus_faecalis|312-1808|1497|complete
#LSAE
JX560992|lsaE|ABC_transporter||Staphylococcus_aureus|11388-12872|1485|complete
#LUS
NG_055472|blaLUS|class_A_beta-lactamase_LUS-1||Pedobacter_lusitanus|101-1012|912|complete
#MACA
AY768531|macA|MacA||Neisseria_gonorrhoeae|1-1179|1179|complete
#MACB
AY768532|macB|MacB||Neisseria_gonorrhoeae|1-1935|1935|complete
#MAL
AJ277209|blaMAL-1|beta-lactamase_MAL-1||Citrobacter_koseri|12-914|903|complete
AF477396.1|cko-1|class_A_beta-lactamase_CKO-1||Citrobacter_koseri|1-903|903|complete
AJ609506|bla|class_A_beta-lactamase||Citrobacter_koseri|1-903|903|complete
#MARA
AP009048.1|marA|DNA-binding_transcriptional_dual_regulator||Escherichia_coli_str_K-12_substr_W3110|1621288-1621671|384|complete
#MCR-18
KY683842.1|mcr-18|phosphoethanolamine_transferase||Escherichia_coli|1-1626|1626|complete
KP347127|mcr-1|phosphoethanolamine_transferase||Escherichia_coli|22413-24038|1626|complete
KY283125.1|mcr-1|phosphoethanolamine--lipid_A_transferase_MCR-15||Escherichia_coli|1-1626|1626|complete
KY853650.2|mcr-1|Mcr-111||Escherichia_coli|51584-53212|1629|complete
KY488488.1|mcr-1|phosphoethanolamine--lipid_A_transferase_MCR-17||Escherichia_coli|1-1626|1626|complete
LC337668.1|mcr-1|phosphoethanolamine--lipid_A_transferase_MCR-112||Escherichia_coli|1-1626|1626|complete
MG384739.1|mcr-1|phosphoethanolamine--lipid_A_transferase_MCR-113||Escherichia_coli|1-1626|1626|complete
MF176238.1|mcr-1|phosphoethanolamine_transferase||Moraxella_sp_MSG13-C03|1-1626|1626|complete
KY352406.1|mcr-1|colistin_resistance_protein_MCR-16||Salmonella_enterica_subsp_enterica_serovar_Typhimurium|5718-4093|1626|complete
KU934208.1|mcr-1|phosphoethanolamine_transferase||Escherichia_coli|18648-20273|1626|complete
KY041856.1|mcr-1|phosphoethanolamine--lipid_A_transferase_MCR-14||Escherichia_coli|1-1626|1626|complete
LS398440|mcr-1|phosphoethanolamine--lipid_A_transferase||Escherichia_coli|1-1626|1626|complete
KY780959.1|mcr-19|phosphoethanolamine-lipid_A_transferase_MCR-19||Escherichia_coli|1-1626|1626|complete
KX236309.1||MCR-12||Klebsiella_pneumoniae|4762-3137|1626|complete
#MCR-2.1
LT598652.1|mcr-2|putative_integral_membrane_protein||Escherichia_coli|26779-28395|1617|complete
MF176239.1|mcr-2|phosphoethanolamine_transferase||Moraxella_pluranimalium|1-1617|1617|complete
#MCR-3
MG489958.1|mcr-3|phosphoethanolamine_transferase_MCR-311||Escherichia_coli|1-1626|1626|complete
MF463699|mcr-3|phosphoethanolamine_transferase_MCR-35||Escherichia_coli|1-1626|1626|complete
MF598077.1|mcr-3|phosphoethanolamine--lipid_A_transferase_MCR-37||Aeromonas_media|94-1719|1626|complete
NG_055523|mcr-3|phosphoethanolamine--lipid_A_transferase_MCR-32||Enterobacteriaceae|101-1726|1626|complete
MH332763|mcr-3|phosphoethanolamine_transferase||Aeromonas_caviae|1-1623|1623|complete
MH332764|mcr-3|phosphoethanolamine_transferase||Aeromonas_bivalvium|1-1623|1623|complete
MH332765|mcr-3|phosphoethanolamine_transferase||Aeromonas_media|1-1623|1623|complete
MH332766|mcr-3|phosphoethanolamine_transferase||Aeromonas_salmonicida|1-1623|1623|complete
MH332767|mcr-3|phosphoethanolamine_transferase||Aeromonas_allosaccharophila|1-1623|1623|complete
MH332768|mcr-3|phosphoethanolamine_transferase||Aeromonas_caviae|1-1623|1623|complete
NG_055497|mcr-3|phosphoethanolamine--lipid_A_transferase_MCR-319||Enterobacteriaceae|101-1726|1626|complete
NG_055493|mcr-3|phosphoethanolamine--lipid_A_transferase_MCR-320||Klebsiella_pneumoniae|101-1726|1626|complete
NG_065453|mcr-3|phosphoethanolamine--lipid_A_transferase_MCR-321||Klebsiella|1-1626|1626|complete
NG_060581|mcr-3|phosphoethanolamine--lipid_A_transferase_MCR-322||Klebsiella|58-1683|1626|complete
NG_060583|mcr-3|phosphoethanolamine--lipid_A_transferase_MCR-323||Klebsiella_pneumoniae|101-1726|1626|complete
NG_060580|mcr-3|phosphoethanolamine--lipid_A_transferase_MCR-324||Enterobacteriaceae|101-1726|1626|complete
NG_060585|mcr-3|phosphoethanolamine--lipid_A_transferase_MCR-325||Aeromonas_veronii|101-1723|1623|complete
MF495680.1||phosphoethanolamine_transferase||Aeromonas_veronii|241801-240179|1623|complete
MF598076.1||Mcr-36||Aeromonas_allosaccharophila|1-1623|1623|complete
MF598080.1||Mcr-39||Aeromonas_hydrophila|1-1626|1626|complete
MF598078||Mcr-38||Aeromonas_jandaei|1-1623|1623|complete
#MCR-4.1
MG459157|mcr-4|phosphoethanolamine--lipid_A_transferase_MCR-42||Escherichia_coli|1-1626|1626|complete
MG026621.1|mcr-4|phosphoethanolamine_transferase_MCR-43||Enterobacter_cloacae|1-1626|1626|complete
MG822665.1|mcr-4|phosphoetanolamine-lipid_A_transferase||Escherichia_coli|1-1626|1626|complete
MG822664.1|mcr-4|phosphoetanolamine-lipid_A_transferase||Escherichia_coli|1-1626|1626|complete
MF543359.1|mcr-4|MCR-4||Salmonella_sp|7433-5808|1626|complete
MH423812|mcr-4|phosphoethanolamine--lipid_A_transferase_MCR-46||Salmonella_enterica_subsp_enterica_serovar_Kedougou|1-1626|1626|complete
#MCR-5
MG384740.1|mcr-5|phosphoethanolamine--lipid_A_transferase_MCR-52||Escherichia_coli|1-1641|1641|complete
KY807920.1||phosphoethanolamine_transferase_mcr-5||Salmonella_enterica_subsp_enterica_serovar_Paratyphi_B|11539-9896|1644|complete
#MCR-6
MF176240.1|mcr-6|phosphoethanolamine_transferase||Moraxella_sp_MSG47-C17|1-1617|1617|complete
#MCR-8
MG736312.1|mcr-8|phosphoethanolamine--lipid_A_transferase_MCR-81||Klebsiella_pneumoniae|52152-50455|1698|complete
#MDFA
M64556.1|cmlA|nonenzymatic_chloramphenicol-resistance_protein||Pseudomonas_aeruginosa|601-1860|1260|complete
JQ394987|mdfA|MdfA||Escherichia_coli|1-1233|1233|complete
AJ487033|cmlA|chloramphenicol_transporter||Salmonella_enterica_subsp_enterica_serovar_Typhimurium|1686-2858|1173|complete
U85507|CMR|chloramphenicol_resistance_protein||Corynebacterium_glutamicum|3518-4693|1176|complete
NG_047649|cmlA|chloramphenicol_efflux_MFS_transporter_CmlA10||Proteobacteria|1-1260|1260|complete
U43535|cmr|multidrug_resistance_protein||Corynebacterium_glutamicum|646-2025|1380|complete
Y08743||MdfA||Escherichia_coli_HB101|1-1233|1233|complete
#MDSB
AB219524.1|mexQ|RND_multidrug_efflux_transporter_MexQ||Pseudomonas_aeruginosa|1177-4338|3162|complete
#MDTA
U00096|mdtA|multidrug_efflux_pump_membrane_fusion_protein_MdtA||Escherichia_coli_str_K-12_substr_MG1655|2154016-2155263|1248|complete
X92946|mdtA|multidrug_transporter||Lactococcus_lactis_subsp_lactis_K214|10534-11790|1257|complete
[truncated: 2,547 more rows]
