# Supplementary material for: Clustering biological sequences with dynamic sequence similarity threshold
Source: BMC Bioinformatics. 2022 Mar 30;23:108. doi: 10.1186/s12859-022-04643-9 (PMC8969259; doi:10.1186/s12859-022-04643-9)
Supplement: Supplementary file 9 — Additional file 9. ALFATClust cluster evaluation report for the plasmid nucleotide sequence dataset (γlow = 0.7). [file 12859_2022_4643_MOESM9_ESM.csv]

Cluster Id	No. of sequences	Average sequence identity	Min. sequence identity	Center sequence	Sequence for min. sequence identity
1	7	0.906	0.812	NC_010260.1_rep34_3_repB(pW2580)	NC_022077.1_rep34_4_repB(pA852)
2	3	0.909	0.841	NC_002776.1_rep35_1_repB(pER13)	NZ_LR135350.1_rep35_2_ORF2(pSMQ172)
4	7	0.944	0.872	CP031281.1_rep5d_1_rep(pJE1)	NZ_CP034117.1_rep5d_1_rep(pJE1)
5	4	0.895	0.856	NZ_CP030249.1_rep5c_1_rep(pRJ9)	CP019599.1_rep5c_1_rep(pRJ9)
6	6	0.996	0.991	NZ_CP042287.1_rep5a_1_repSAP001(pN315)	NC_002517.1_rep5a_2_unknown(p21)
7	3	0.97	0.965	NZ_CP034116.1_rep5e_1_rep(pSHaeC)	NZ_CP031887.1_rep5e_1_rep(pSHaeC)
8	55	0.873	0.824	NZ_CP042422.1_rep31_1_LCKp400005(pLCK4)	NZ_CP012876.1_rep31_2_LKI10596(LkipL4719)
9	32	0.871	0.8	NZ_CP020611.1_rep32_1_pli0023(pLI100)	KX138410.1_rep32_2_repB(pVF22)
10	2	0.803	0.803	NC_015900.1_repUS42_1_repB(pVF18)	NZ_CP016723.1_repUS42_1_repB(pVF18)
14	2	0.937	0.937	NC_005207.3_rep40_2_rep(pPI1)	NC_013379.2_rep40_1_repA(SAP106A)
16	2	0.874	0.874	NZ_CP021777.1_IncFII(pECLA)_1_pECLA	NZ_CP017590.1_IncFII(pENTA)_1_pENTA
18	137	0.982	0.941	MF174860.1_IncFIB(AP001918)_1	NZ_CP025678.1_IncFIB(AP001918)_1
19	29	0.931	0.874	MF042354.1_IncFIB(pB171)_1_pB171	NZ_LT991959.1_IncFIB(pB171)_1_pB171
20	44	0.917	0.807	NZ_CP029167.1_rep20_3_rep(pTW20)	NZ_CP023496.1_rep20_12_repA(SAP105B)
21	3	0.931	0.931	MK046688.1_repUS23_1_repA(SAP099B)	KP702950.1_repUS23_1_repA(SAP099B)
22	33	0.841	0.752	NC_009137.1_rep33_2_rep(pK214)	NC_001949.1_rep33_2_rep(pK214)
24	11	0.995	0.985	NZ_CP042651.1_repUS12_2_repB(SAP014A)	NZ_LR135483.1_repUS12_2_repB(SAP014A)
26	12	0.924	0.8	NZ_AP017923.1_rep24a_1_rep(pWBG745)	KF831355.1_rep24b_1_rep(pWBG749)
27	8	0.855	0.711	MH587578.1_rep15_1_repA(pLW043)	CP013960.1_rep23_2_rep(pV030)
28	12	0.878	0.804	NC_005208.1_rep13_14_rep(pPI2)	NC_007768.1_rep13_6_rep(pLNU1)
30	4	1.0	1.0	NC_005000.1_rep7b_5_ORF23(pRUM)	NC_013394.1_rep7b_4_SAP109B006(pSK103)
32	3	0.948	0.916	NZ_CP044104.1_repUS62_1_repA(pDN571)	KJ951051.1_repUS62_1_repA(pDN571)
33	2	0.999	0.999	NC_005022.1_rep36_2_rep(pDP1)	NC_005021.1_rep36_3_rep(pSMB1)
34	5	0.935	0.871	KU707950.1_repUS53_1_repB(pJB01)	NC_006427.1_repUS53_1_repB(pJB01)
35	2	0.868	0.868	NZ_LR135263.1_repUS52_1_repB(pKL0018)	NC_010540.1_repUS52_1_repB(pKL0018)
36	5	0.96	0.934	NZ_CP035138.1_repUS57_1_rep(AUS0004p2)	KU892126.1_repUS57_1_rep(AUS0004p2)
38	12	0.998	0.997	NZ_CP026796.1_ospF	NZ_CP026775.1_ospF
39	11	0.996	0.99	NZ_CP017178.1_spvC	NZ_CP026714.1_spvC
40	31	0.989	0.976	NZ_CP027375.1_espP	NZ_CP027311.1_espP
41	3	0.996	0.993	NZ_CP010239.1_pet	NC_017627.1_pet
42	2	0.991	0.991	NC_022743.1_aggD	NZ_CP026724.1_aggD
44	11	0.989	0.967	KF743818.1_IncP1_2	NZ_CP018471.1_IncP1_2
46	6	0.994	0.989	NZ_CP009366.1_yscR	NZ_CP010069.1_yscR
50	2	1.0	1.0	NZ_CP034117.1_repUS35_1_A28412072(pvSw2)	NZ_HG813244.1_rep5d_1_rep(pJE1)
51	13	0.838	0.747	KX712120.1_rep5b_1_rep(pUR2355)	NZ_CP029651.1_rep5c_1_rep(pRJ9)
52	5	0.998	0.995	KY579373.1_repUS12_3_rep(pMSA16)	KX274135.1_repUS12_3_rep(pMSA16)
53	11	0.964	0.882	NZ_LR135354.1_rep18b_1_BO23315710(pE1p13)	NZ_LR135264.1_rep18b_1_BO23315710(pE1p13)
54	4	0.997	0.994	NC_010290.1_rep11c_2_repA(pJS33)	NC_020554.1_rep11c_1_repA(pAR6)
55	52	0.966	0.918	MG825383.1_IncFIB(K)_1_Kpn3	NZ_CP015754.1_IncFIB(K)_1_Kpn3
56	2	0.932	0.932	NZ_CP017991.1_IncFIB(pENTAS01)_1_pENTAS01	NC_015963.1_IncFIB(pENTAS01)_1_pENTAS01
57	5	0.969	0.946	NZ_LT991956.1_IncFIB(pECLA)_1_pECLA	NZ_CP039454.1_IncFIB(pECLA)_1_pECLA
58	2	0.89	0.89	NZ_CP036176.1_IncFIB(K)_1_Kpn3	NZ_CP029140.1_IncFIB(K)_1_Kpn3
59	6	0.922	0.835	NC_004747.1_rep37_3_rep(pND103)	NC_008501.1_rep37_1_repA(pK1002C2)
61	3	0.994	0.993	NZ_CP013942.1_IncFIB(pCTU3)_1_pCTU3	NC_013285.1_IncFIB(pCTU3)_1_pCTU3
63	29	0.992	0.976	NC_021552.1_rep19_3_CDS20(pSJH901)	NC_010419.1_rep19_12_rep(pN315)
67	10	0.975	0.955	NZ_CP012386.1_repUS1_1_repE(DOp2)	NZ_CP022486.1_repUS1_1_repE(DOp2)
68	4	0.946	0.917	NZ_CP029067.1_repUS28_repE(pQY182)	NZ_CP025224.1_repUS28_repE(pQY182)
69	10	0.933	0.878	MH431899.1_repUS76_1_rep(pSE12228p05)	NZ_HG813246.1_repUS76_1_rep(pSE12228p05)
70	5	0.994	0.984	NZ_CP022087.2_aggB	NZ_CP026724.1_aggB
71	2	0.998	0.998	NZ_CP023552.1_agg3B	CP025574.1_agg3B
72	4	0.974	0.951	NZ_CP009584.1_repUS41_1_repB(PML21)	MF807212.1_repUS41_1_repB(PML21)
73	3	0.998	0.998	NZ_CP016715.1_repUS42_1_repB(pVF18)	CP016714.1_repUS42_1_repB(pVF18)
74	3	0.982	0.968	NC_008502.1_repUS74_1_LSEIA15(ATCC334p1)	NC_019554.1_repUS74_1_LSEIA15(ATCC334p1)
76	2	0.942	0.942	NC_013453.1_repUS20_1_rep(pAVX)	NZ_CP042651.1_repUS20_2_rep(pCH91)
79	2	0.995	0.995	NZ_CP022178.1_ascE	NZ_CP038103.1_ascE
81	20	0.995	0.986	NZ_CP033042.1_repUS15_2_repA(pNB2354p1)	NZ_CP040906.1_repUS15_2_repA(pNB2354p1)
84	10	0.903	0.813	NC_005814.1_IncFII(pCRY)_1_pCRY	NZ_CP029382.1_IncFII(pCRY)_1_pCRY
85	3	0.965	0.934	NZ_CP026284.1_IncFII(pKPX1)	NZ_CP024835.1_IncFII(pKPX1)
86	3	0.982	0.967	NC_009779.1_IncFII(pCTU2)_1_pCTU2	NC_013284.1_IncFII(pCTU2)_1_pCTU2
87	2	0.915	0.915	NC_012003.1_repUS56_1_EFA0012(pTEF1)	NC_004669.1_repUS56_1_EFA0012(pTEF1)
88	7	1.0	1.0	KU882685.1_rep22_1a_repB(pUB110)	NZ_CP029661.1_rep22_1a_repB(pUB110)
89	41	0.885	0.69	CP016074.1_rep7a_15_repC(pS0385p1)	NC_017335.1_rep7a_18_rep(pS0385p2)
92	72	0.901	0.811	MH251946.1_rep21_26_rep(pSK108)	NC_013351.1_rep21_20_p020(pLGA251)
93	23	0.976	0.928	NZ_CP043512.1_IncFII(pECLA)_1_pECLA	NZ_CP035636.1_IncFIB(pENTE01)_1_pENTE01
94	15	0.936	0.827	NC_010626.1_rep13_4_rep(pKH13)	CP015627.1_rep13_1_ORF(pC194)
95	2	0.98	0.98	NZ_CP031103.1_repA_2_pKPC-2	NZ_CP040894.1_repA_2_pKPC-2
96	5	0.992	0.981	NC_001767.1_rep7a_10_ORF(pKH1)	NC_010284.1_rep7a_10_ORF(pKH1)
97	2	0.924	0.924	NC_002799.1_rep4a_1_repB(pCRL2911)	NC_004947.1_rep4a_2_CDS3(pKC5b)
99	14	0.982	0.964	NZ_LT598666.1_rep17_2_repA(AUS0004p1)	NZ_CP019974.1_rep17_3_repA(Aus0085p2)
100	5	0.99	0.985	NZ_CP033697.1_yscL	CP016946.1_yscL
101	4	0.996	0.994	NC_002120.1_yscK	NZ_CP009758.1_yscK
102	2	1.0	1.0	NZ_CP022183.1_ascV	NZ_CP017145.1_ascV
104	17	0.882	0.726	NC_007352.1_rep19c_4_rep(pSSP2)	NZ_CP027420.1_repUS9_1_rep(pSK1)
107	2	0.905	0.905	NC_010603.1_rep30_1_CDS22269(pLR581)	NC_021495.1_rep30_2_LRI1957(pLRI03)
110	35	0.843	0.732	NZ_LR135431.1_rep14b_4_EMQU3221(pQY003)	NZ_LR135294.1_rep14a_4_rep(AUS0004p3)
112	12	0.935	0.847	NZ_CP018936.1_rep3_3_rep(pBT9727)	NZ_CP009640.1_rep3_3_rep(pBT9727)
113	11	0.94	0.876	NZ_CP007617.1_rep3_4_CDS38(pOX2)	NZ_CP031063.1_rep3_4_CDS38(pOX2)
114	227	0.946	0.555	LT906556.1_IncFII(pCoo)_1_pCoo	KX276657.1_IncFIC(FII)_1
116	2	0.938	0.938	JN106167.1_IncP1_2	JQ004409.1_IncP1_2
117	12	0.924	0.841	KJ868089.1_repUS64_1_repA(pR18)	NC_010914.3_repUS64_1_repA(pR18)
118	3	0.999	0.999	NC_010242.1_repUS64_1_repA(pR18)	NZ_CP037439.1_repUS64_1_repA(pR18)
119	6	0.895	0.816	NZ_LR135241.1_rep11a_1_repA(pB82)	NZ_CP035651.1_rep11a_1_repA(pB82)
120	4	0.957	0.941	CP031267.1_repUS35_1_A28412072(pvSw2)	CP031281.1_repUS35_1_A28412072(pvSw2)
121	51	0.969	0.96	NC_004851.1_ospC3	NC_019197.1_ospC4
122	22	0.996	0.967	CP011417.1_ospC1	NC_022899.1_ospC1
123	13	0.97	0.886	HG796434.1_ColpVC_1	NZ_CP024804.1_ColpVC_1
124	3	0.982	0.964	CP041446.1_ColpVC_1	NZ_CP012490.1_ColpVC_1
126	121	0.905	0.71	NZ_CP012274.1_rep38_2_repA(LBPp1)	NZ_CP033891.1_rep38_1_rep(pLBUC03)
127	52	0.855	0.726	NZ_CP009275.1_IncFII_1_pKP91	NZ_CP026174.1_FII(pBK30683)_1
128	69	0.889	0.747	KY020154.1_IncFII(Yp)_1_Yersenia	NZ_CP018918.1_IncFII(S)_1
129	39	0.913	0.82	NC_011418.1_Col440II_1	NZ_CP041088.1_Col440II_1
130	8	0.975	0.935	NC_008766.1_IncP1_2	JX469829.1_IncP1_2
131	2	0.999	0.999	NZ_CP025497.1_rep24b_1_rep(pWBG749)	NZ_CP042047.1_rep24b_1_rep(pWBG749)
132	26	0.941	0.844	CP014995.1_IncFIB(pHCM2)_1_pHCM2	CP044180.1_IncFIB(pHCM2)_1_pHCM2
133	68	0.934	0.838	NZ_FO834904.1_IncFIA(HI1)_1_HI1	MK471334.1_IncFIA(HI1)_1_HI1
134	12	0.998	0.987	NZ_CP026577.2_IncX3_1	KR822247.1_IncX3_1
135	9	0.994	0.982	NZ_CP012734.1_IncX3_1	NZ_CP027574.1_IncX3_1
136	38	0.932	0.763	KR905384.1_IncB/O/K/Z_4	NZ_CP030204.1_IncB/O/K/Z_1
137	7	0.996	0.991	NZ_CP026820.1_mxiK	NZ_CP026783.1_mxiK
138	3	0.998	0.997	CP026844.1_mxiN	NZ_CP026812.1_mxiN
139	3	0.997	0.996	NZ_CP024279.1_cfaB	NZ_CP025858.1_cfaB
141	10	0.986	0.973	NZ_CP025462.1_iucD	NZ_CP024459.1_iucD
142	2	0.962	0.962	NZ_CP042247.1_iucD	NZ_CP010372.1_iucD
143	2	0.985	0.985	NC_005026.1_repUS2_1_repA(pBI143)	NZ_CP044099.1_repUS2_1_repA(pBI143)
146	11	0.911	0.848	KX912254.1_IncQ2_1	NC_004734.1_IncQ2_1
147	71	0.849	0.763	NZ_CP012274.1_rep28_1_repA(pCIS4)	NZ_CP042373.1_rep28_2_LBPp6g007(LBPp6)
148	31	0.958	0.851	MH785258.1_rep16_5_SAP041A019(pWBG759)	NZ_CP014118.1_rep16_6_SAP071A015(SAP071A)
149	9	0.926	0.87	NZ_CP028976.1_IncFIB(pCTU1)_1_pCTU1	NZ_CP012265.1_IncFIB(pCTU1)_1_pCTU1
150	8	0.942	0.847	NZ_CP010404.1_rep10_4_repL(pDLK1)	NC_013332.1_rep10_2_CDS1(pIM13)
151	6	0.891	0.804	NC_012208.1_Col(Ye4449)_1	NZ_CP040890.1_Col(Ye4449)_1
152	3	0.84	0.822	NC_011759.1_IncFII(pseudo)_1_pseudo	NZ_CP013915.1_IncFII(pseudo)_1_pseudo
153	33	0.934	0.861	NZ_CP019004.1_Col(MG828)_1	HG796300.1_Col(MG828)_1
154	12	0.97	0.822	CP044276.1_rep2_1_orf1(pRE25)	NZ_LR135205.1_rep2_3_repR(pQY082)
155	23	0.973	0.929	MG674581.1_rep1_4_repE(pIP816)	NC_014475.1_rep1_8_repE(pWZ909)
157	16	0.99	0.977	NZ_LR134211.1_rmpA2	NZ_CP034776.1_rmpA2
158	13	0.993	0.964	NZ_LR134211.1_rmpA	NZ_CP019049.1_rmpA
159	9	0.996	0.989	NZ_CP035775.1_IncX4_2	NC_021841.1_IncX4_2
160	5	0.975	0.917	NZ_CP041625.1_IncX4_2	NZ_CP024283.1_IncX4_2
161	18	0.955	0.857	NC_009837.1_iroD	NZ_CP019049.1_iroD
162	76	0.939	0.782	NZ_CP027176.1_ColRNAI_1	NZ_CP039575.1_Col440I_1
164	9	0.905	0.85	NC_010936.1_repUS54_1_rep2(pYSI8)	NC_016635.1_repUS54_1_rep2(pYSI8)
165	28	0.961	0.828	CP042894.1_IncQ1_1	KU644673.1_IncQ1_1
166	13	0.961	0.889	MF174860.1_iroB	CP023135.2_iroB
167	19	0.816	0.711	NZ_CP040897.1_rep9b_3_repA(pMG2200)	NC_004669.1_rep9a_1_repA(pAD1)
168	7	0.85	0.741	NC_007351.1_repUS10_1_CDS25(pSSP1)	NC_015432.1_rep24c_1_rep(pSSAP1)
169	14	0.964	0.892	NZ_CP018220.1_IncA/C2_1	NZ_LN681228.1_IncA/C2_1
170	4	0.962	0.89	NC_016825.1_IncHI1A_1	NZ_CP011635.1_IncHI1A(CIT)_1_pNDM-CIT
171	113	0.946	0.838	NC_025150.1_Col440I_1	NZ_CP037445.1_ColRNAI_1
172	2	0.64	0.64	NZ_CP028837.1_cylL	NZ_CP028837.1_cylS
173	2	0.847	0.847	NC_005322.1_repUS31_1_ORF6(pSMQ308)	NC_010859.1_repUS31_1_ORF6(pSMQ308)
174	3	0.94	0.883	NZ_CP032158.1_repUS46_1_SAP099B017(SAP099B)	NC_013349.1_repUS46_1_SAP099B017(SAP099B)
175	3	0.922	0.843	KY454616.1_ColKP3_1	MG800820.1_ColKP3_1
176	2	0.881	0.881	NZ_CP032886.1_Col(MP18)_1	NC_013652.1_Col(MP18)_1
177	31	0.972	0.908	NC_008489.1_Col156_1	CP035010.1_Col156_1
178	10	0.946	0.902	NZ_CP026959.1_repUS70_1_repA(SAP047A)	NZ_CP016859.1_repUS70_1_repA(SAP047A)
179	16	0.899	0.848	NZ_CP013728.1_Col(SD853)_1	NZ_CP022558.1_Col(SD853)_1
180	16	0.903	0.754	NC_013383.1_rep39_1_repA(SAP110A)	NZ_CP031278.1_rep19b_1_repA(SAP105A)
181	36	0.962	0.882	NZ_CP023384.1_iroC	CP023135.2_iroC
182	13	0.983	0.887	NZ_CP025462.1_iucA	NZ_CP042247.1_iucA
183	14	0.925	0.882	MH587577.1_repUS5_2_BJL6515670(pAVX)	MH587576.1_repUS5_2_BJL6515670(pAVX)
184	14	0.974	0.901	NC_009837.1_iucC	NZ_CP025462.1_iucC
185	6	0.92	0.872	NZ_CP026274.1_IncN3_1	LT985223.1_IncN2_1
186	3	0.947	0.895	NZ_CP024488.1_Col(MGD2)_1	NZ_CP035219.1_Col(MGD2)_1
187	2	0.876	0.876	LT827129.1_IncX2_1	NZ_CP034365.1_IncX2_1
188	41	0.968	0.917	NC_013503.1_IncX1_1	NC_019254.1_IncX1_4
189	13	0.944	0.909	NZ_CP041128.1_pSM22_1	NZ_CP013047.2_pSM22_1
190	4	0.94	0.918	NZ_CP010193.1_pXuzhou21_1	NC_011148.1_pSL483_1
191	32	0.97	0.87	NZ_CP024854.1_IncI1_1_Alpha	NZ_CP042248.1_IncI_Gamma_1
192	7	0.946	0.913	MF072964.1_IncHI1B(CIT)_1_pNDM-CIT	NZ_CP024236.1_IncHI1B(R27)_1_R27
193	24	0.989	0.906	NC_009837.1_iroN	NZ_CP019049.1_iroN
194	6	0.938	0.901	NZ_CP019648.1_Col8282_1	NZ_CP038795.1_Col8282_1
195	17	0.974	0.943	NC_019373.1_Col3M_1	NC_023321.1_Col3M_1
196	5	0.936	0.873	NZ_CP025904.1_cfaE	CP025878.1_csaE
197	9	0.959	0.916	NC_013034.2_repUS18_1_rep(pKKS825)	NC_013963.1_repUS18_1_rep(pKKS825)
198	5	0.96	0.923	NZ_CP040905.1_repUS43_1_CDS12738(DOp1)	LN831031.1_repUS43_1_CDS12738(DOp1)
199	9	0.986	0.911	NZ_CP009055.1_repUS33_1_repA(pGdh442)	NZ_CP028161.1_repUS33_1_repA(pGdh442)
200	3	0.95	0.9	KX579977.1_rep27_2_repA(pSGG1)	NC_015219.1_rep27_1_rep(pSGG1)
201	4	0.971	0.917	NC_008791.1_IncFII(pYVa12790)_1_pYVa12790	NZ_CP007450.1_IncFII(pYVa12790)_1_pYVa12790
202	6	0.955	0.93	NZ_CP024674.1_IncFII(SARC14)_1_SARC14	NZ_CP017586.1_IncFII(SARC14)_1_SARC14
203	17	0.97	0.936	NZ_CP018711.1_IncR_1	NZ_CP020054.1_IncR_1
204	131	0.859	0.762	CP011417.1_ipaH1.4	NZ_CP026789.1_ipaH4.5
205	25	0.973	0.926	NZ_CP023916.1_IncFII(K)_1	NZ_CP030205.1_IncFII(K)_1
206	19	0.926	0.861	NZ_CP028722.1_prgB/asc10	NZ_CP041739.1_asa1
207	33	0.942	0.847	MF156266.1_IncL/M(pMU407)_1_pMU407	NZ_CP022153.1_IncL/M(pOXA-48)_1_pOXA-48
208	6	0.983	0.913	NZ_LR135330.1_rep14a_1_CDS2(pEFNP1)	NZ_LR134110.1_rep14a_2_ORF1(pKQ10)
209	4	0.974	0.954	NZ_CP025858.1_cfaD'	NZ_CP024244.1_cfaD'
210	6	0.956	0.929	MK413723.1_iucB	NZ_CP010372.1_iucB
211	3	0.975	0.96	NZ_CP033697.1_yscA	NC_008791.1_yscA
212	12	0.988	0.952	NZ_CP025462.1_IncFIB(Mar)_1_pNDM-Mar	NZ_CP032356.1_IncFIB(Mar)_1_pNDM-Mar
213	2	0.941	0.941	NZ_CP035215.1_RepA_1_pKPC-CAV1321	NZ_CP011133.1_RepA_1_pKPC-CAV1321
214	6	0.979	0.908	NZ_CP044051.1_IncHI2_1	NC_021845.1_IncHI2_1
215	35	0.967	0.893	MG299148.1_IncI2_1_Delta	CP016388.1_IncI2_1
216	3	0.95	0.901	NZ_CP024238.1_csvA	NZ_CP023347.1_csfA
217	4	0.977	0.948	MK036884.1_repA_1_pKPC-2	NZ_CP032210.1_repA_1_pKPC-2
218	6	0.989	0.948	NZ_CP014535.1_repUS7_2_rep(pMG1)	NZ_CP041255.1_repUS7_2_rep(pMG1)
219	2	0.942	0.942	NC_018699.1_repUS72_1_C27008541(pKLC4)	NZ_CP035749.1_repUS72_1_C27008541(pKLC4)
220	3	0.969	0.953	NC_017284.1_Cjp54	NZ_CP007184.1_Cjp54
221	5	0.964	0.94	NZ_CP016686.1_repUS4_1_repA(pCI2000)	NZ_CP016700.1_repUS4_1_repA(pCI2000)
222	48	0.99	0.96	NZ_CP027545.1_hlyA	NZ_CP042296.1_hlyA
223	40	0.991	0.964	NZ_CP028625.1_hlyD	NZ_CP012498.1_hlyD
224	39	0.993	0.97	NZ_CP027576.1_hlyB	NZ_CP042296.1_hlyB
225	34	0.998	0.997	CP011417.1_icsA/virG	CP026822.1_icsA/virG
226	32	0.997	0.987	CP011417.1_icsP/sopA	CP012142.1_icsP/sopA
227	28	0.996	0.978	NZ_CP026763.1_ospD3/senA	NZ_CP026781.1_ospD3/senA
228	26	0.983	0.968	KY354306.1_IncFIB(pKPHS1)_1_pKPHS1	NZ_CP031803.1_IncFIB(pKPHS1)_1_pKPHS1
229	26	0.999	0.998	NZ_CP031914.1_toxB	NZ_CP027334.1_toxB
230	25	0.982	0.967	NZ_CP024476.1_ipgD	CP026833.1_ipgD
231	25	0.999	0.997	NZ_CP026732.1_ospD2	NZ_CP026830.1_ospD2
232	25	0.997	0.994	CP011417.1_virA	CP026844.1_virA
233	24	0.995	0.988	NZ_CP026820.1_ospD1	NZ_CP026775.1_ospD1
234	24	0.995	0.99	NZ_CP011062.1_IncN_1	NZ_CP019900.1_IncN_1
235	23	0.978	0.963	NC_024996.1_ipaD	CP026844.1_ipaD
236	23	0.996	0.978	NZ_CP026826.1_ipaA	NC_022899.1_ipaA
237	22	0.986	0.967	NZ_CP028625.1_hlyC	NZ_CP012493.1_hlyC
238	22	0.997	0.993	NZ_CP018990.1_iutA	CP023135.2_iutA
239	21	0.988	0.974	NC_024996.1_mxiG	NZ_CP026820.1_mxiG
240	21	0.993	0.981	CP011417.1_icsB	NC_024996.1_icsB
241	21	0.997	0.992	NZ_CP039855.1_spvB	HG970001.1_spvB
242	20	0.994	0.988	NZ_CP027199.1_IncY_1	NZ_CP040069.1_IncY_1
243	19	0.979	0.95	NZ_CP033697.1_lcrV	NZ_CP009366.1_lcrV
244	19	0.991	0.983	NZ_CP021203.1_p0111_1	NZ_AP018809.1_p0111_1
245	19	0.997	0.993	CP023646.1_spa40	NZ_CP020087.1_spa40
246	19	0.989	0.978	CP011417.1_ipaC	NZ_CP026796.1_ipaC
247	19	0.993	0.988	CP011417.1_ipaB	NZ_CP026812.1_ipaB
248	18	0.997	0.991	NC_012124.1_spvR	NZ_CP032850.1_spvR
249	18	0.997	0.994	NC_019390.1_mrkC	NZ_CP006642.1_mrkC
250	17	0.991	0.981	NZ_CP033714.1_yopO/ypkA	NZ_CP016943.1_yopO/ypkA
251	16	0.983	0.97	CP023646.1_ospE2	NC_017319.1_ospE1
252	16	0.996	0.988	NZ_CP026804.1_spa47	NZ_CP024469.1_spa47
253	15	0.997	0.992	NZ_CP025403.1_iroE	NC_011980.1_iroE
254	14	0.997	0.994	CP042895.1_IncHI2A_1	CP042616.1_IncHI2A_1
255	14	0.996	0.974	CP011417.1_senB	NZ_CP017473.1_senB
256	14	0.997	0.988	NZ_CP026826.1_mxiA	NC_022899.1_mxiA
257	14	0.995	0.99	NZ_CP033714.1_yopH	NC_008791.1_yopH
258	13	0.986	0.957	NZ_CP033714.1_yopJ/yopP	NZ_CP016943.1_yopJ/yopP
259	13	0.994	0.981	NZ_CP023352.1_etpB	NZ_CP025846.1_etpB
260	12	0.988	0.97	NZ_CP010069.1_yopE	NZ_CP009366.1_yopE
261	12	0.994	0.958	NZ_CP017683.1_sed	NZ_CP007658.1_sed
262	11	0.986	0.975	NZ_CP033697.1_virG/yscW	NZ_CP009837.1_virG/yscW
263	11	0.996	0.993	NC_017319.1_mxiC	NC_022899.1_mxiC
264	11	0.995	0.991	NC_024996.1_ipgB2	CP026843.1_ipgB2
265	11	0.997	0.983	NZ_CP029806.1_cya	NZ_CP036355.1_cya
266	10	0.984	0.973	NZ_CP009758.1_yopK/yopQ	NC_008791.1_yopK/yopQ
267	10	0.976	0.956	CP023646.1_mxiH	NZ_CP026837.1_mxiH
268	10	0.989	0.966	NC_017643.1_hlyA	NZ_CP042247.1_hlyA
269	10	0.994	0.992	CP026844.1_ipgB1	CP023646.1_ipgB1
270	10	0.992	0.967	NC_013503.1_mrkF	NC_019390.1_mrkF
271	10	0.992	0.974	MG904998.1_hlyB	NZ_CP024236.1_hlyB
272	10	0.983	0.961	NC_010378.1_mrkA	NZ_CP020836.1_mrkA
273	10	0.985	0.978	NZ_CP033716.1_yadA	NZ_CP009758.1_yadA
274	10	0.997	0.984	NZ_CP029806.1_lef	NC_010934.1_lef
275	10	0.999	0.998	NZ_CP018904.1_pagA	NC_012473.1_pagA
276	10	0.997	0.993	NZ_CP026830.1_ospB	NC_022899.1_ospB
277	9	0.99	0.964	MG904998.1_hlyD	NZ_CP042247.1_hlyD
278	9	0.991	0.986	NZ_CP033712.1_yscC	NZ_CP016943.1_yscC
279	9	0.994	0.988	NZ_CP016943.1_sycD/lcrH	NZ_CP033714.1_sycD/lcrH
280	9	0.99	0.982	NZ_CP026775.1_spa24	CP044157.1_spa24
281	9	0.995	0.981	NC_013503.1_mrkB	CP041648.1_mrkB
282	9	0.997	0.994	NZ_CP023350.1_eltA	NZ_CP028195.1_eltA
283	9	0.997	0.991	NZ_CP026796.1_spa29	NZ_CP020087.1_spa29
284	9	0.998	0.998	CP044157.1_spa32	NZ_CP026796.1_spa32
285	8	0.997	0.993	KR014106.1_IncP6_1	MG558000.1_IncP6_1
286	8	0.995	0.993	NZ_CP018708.1_IncHI1B_1_pNDM-MAR	NZ_CP015501.1_IncHI1B_1_pNDM-MAR
287	8	0.987	0.972	NZ_CP016936.1_yopT	NZ_CP009366.1_yopT
288	8	0.997	0.997	NZ_CP026804.1_ospI	NZ_CP026830.1_ospI
289	8	0.994	0.989	NZ_CP026099.1_ipgC	NZ_CP026775.1_ipgC
290	8	0.995	0.989	NZ_CP026820.1_spa33	NZ_CP026775.1_spa33
291	8	0.989	0.984	NZ_CP033697.1_yopD	NZ_CP009366.1_yopD
292	8	0.989	0.979	NZ_CP033697.1_lcrG	NZ_CP016943.1_lcrG
293	8	0.989	0.977	NC_008791.1_lcrQ/yscM	NZ_CP019710.1_lcrQ/yscM
294	8	0.986	0.967	NC_014232.1_etpA	NZ_CP025844.1_etpA
295	7	0.997	0.989	NZ_CP023916.1_IncFIB(pQil)_1_pQil	MG700550.1_IncFIB(pQil)_1_pQil
296	7	1.0	1.0	NZ_CP031914.1_stcE	AP018692.1_stcE
297	7	0.984	0.969	NZ_CP031362.1_fyuA	LN831045.1_fyuA
298	7	0.986	0.974	NZ_CP015754.1_irp2	NZ_CP022662.1_irp2
299	7	0.999	0.997	NZ_CP015778.1_dep/capD	NC_014332.1_dep/capD
300	7	0.997	0.994	NZ_CP040060.1_cpeF	NC_002131.1_cpeF
301	7	0.999	0.998	NC_014495.1_rep25_1_pLM330006(pLM33)	NZ_CP025566.1_rep25_1_pLM330006(pLM33)
302	7	0.988	0.963	NC_024996.1_mxiI	NZ_CP026775.1_mxiI
303	7	0.989	0.983	NZ_CP009837.1_yscB	NZ_CP019710.1_yscB
304	6	0.972	0.955	NZ_CP024255.1_cssA	NZ_CP024227.1_cssA
305	6	0.987	0.97	NZ_CP022662.1_ybtE	NZ_CP015754.1_ybtE
306	6	0.963	0.914	NZ_CP014254.1_rep26_2_repA(pLGUG1)	NC_003383.1_rep26_1_pli0070(pLI100)
307	6	0.993	0.99	NZ_CP033697.1_yscN	NZ_CP009837.1_yscN
308	6	0.991	0.991	NZ_CP024279.1_astA	NZ_CP023552.1_astA
309	6	0.99	0.984	NZ_CP033697.1_yopR/yscH/lcrP	NC_002120.1_yopR/yscH/lcrP
310	6	0.994	0.981	NZ_CP033712.1_yopB	CP016946.1_yopB
311	6	0.99	0.98	NC_008791.1_lcrO/yscI	NZ_CP019710.1_lcrO/yscI
312	6	0.998	0.997	NC_010115.1_cpeA	NC_002131.1_cpeA
313	6	0.992	0.983	CP026844.1_spa15	NZ_CP026787.1_spa15
314	6	0.986	0.966	NC_017284.1_virB11	CP013734.1_virB11
315	6	0.999	0.998	NZ_CP015778.1_capA	NZ_CP009900.1_capA
316	6	0.993	0.988	NC_010378.1_mrkD	CP026370.1_mrkD
317	6	0.988	0.981	NC_008770.1_virD4	NC_017284.1_virD4
318	6	0.995	0.989	NZ_CP026820.1_mxiE	NC_022899.1_mxiE
319	6	0.988	0.984	NC_018488.1_rep12_1_CDS32(pBMB67)	NZ_CP010581.1_rep12_1_CDS32(pBMB67)
320	5	0.983	0.966	CP029446.1_IncU_1	KC170281.1_IncU_1
321	5	0.977	0.959	MG904998.1_estIa	NZ_CP042296.1_estIa
322	5	0.982	0.964	NZ_CP024279.1_cfaC	CP025878.1_csaC
323	5	0.975	0.96	NC_008791.1_yscE	NZ_CP019710.1_yscE
324	5	0.998	0.997	NC_024996.1_ipaJ	CP026844.1_ipaJ
325	5	0.997	0.996	CP044277.1_rep29_2_EFAU085p4001(Aus0085p4)_Aus0085	CP033377.1_rep29_3_ORF8(pCIZ2)
326	5	0.988	0.977	NZ_CP022662.1_ybtA	LN831045.1_ybtA
327	5	0.998	0.998	NZ_CP026781.1_ospG	NZ_CP026830.1_ospG
328	5	0.992	0.975	NZ_CP039855.1_pefA	NZ_CP018634.1_pefA
329	5	0.987	0.976	NZ_CP022662.1_ybtX	KY454639.1_ybtX
330	5	0.99	0.983	NZ_CP018634.1_pefB	NZ_CP039855.1_pefB
331	5	0.997	0.995	NC_010115.1_cpeE	NZ_CP013668.1_cpeE
332	5	0.998	0.996	NZ_CP040060.1_CBUA0020	NZ_CP020617.1_CBUA0020
333	5	0.998	0.998	NC_024996.1_mxiM	NZ_CP026820.1_mxiM
334	5	0.997	0.996	NC_010258.1_cpeB	NZ_CP040060.1_cpeB
335	5	0.985	0.972	NC_002120.1_sycH	NC_008791.1_sycH
336	5	0.989	0.985	NZ_CP016943.1_sycE/yerA	NZ_CP019710.1_sycE/yerA
337	5	0.978	0.962	NZ_CP009366.1_yscF	NZ_CP033697.1_yscF
338	5	0.987	0.974	NZ_CP031362.1_ybtP	KY454639.1_ybtP
339	5	0.997	0.997	NZ_CP026775.1_ipgA	NZ_CP026820.1_ipgA
340	4	0.971	0.956	NZ_CP007617.1_capC	NC_012473.1_capC
341	4	0.979	0.961	NZ_CP024279.1_cfaA	CP025878.1_csaA
342	4	0.998	0.997	KX839208.1_mrkJ	NC_019390.1_mrkJ
343	4	0.992	0.99	NZ_CP017178.1_pefD	NZ_CP039855.1_pefD
344	4	0.984	0.978	NZ_CP018634.1_rck	NZ_LT855377.1_rck
345	4	0.996	0.993	NZ_CP033697.1_yopM	NZ_CP019710.1_yopM
346	4	0.995	0.993	NC_017639.1_faeD	NC_011416.1_faeD
347	4	0.991	0.983	NZ_CP026775.1_ipgF	CP044157.1_ipgF
348	4	0.996	0.992	NZ_CP024237.1_eltB	NZ_CP023348.1_eltB
349	4	0.999	0.998	CP025574.1_agg3C	KY706108.1_agg3C
350	4	0.998	0.997	NC_011752.1_agg3D	CP025574.1_agg3D
351	4	0.996	0.995	NZ_CP033714.1_yscX	NC_002120.1_yscX
352	4	0.99	0.975	NZ_CP008815.1_cylI	NZ_CP028837.1_cylI
353	4	0.988	0.983	MF489760.1_IncP1_3	NC_023907.1_IncP1_3
354	3	0.994	0.991	CP026822.1_spa13	NZ_CP026775.1_spa13
355	3	0.994	0.991	CP042948.1_bfpL	AP014804.1_bfpL
356	3	0.998	0.997	NZ_CP015754.1_ybtU	LN831045.1_ybtU
357	3	0.998	0.997	NZ_CP008815.1_cylM	NZ_CP028837.1_cylM
358	3	0.999	0.999	NZ_CP033700.1_ymt	NZ_CP006756.1_ymt
359	3	0.998	0.998	NC_013345.1_repUS16_2_repB(SAP085B)	NZ_CP029168.1_repUS16_2_repB(SAP085B)
360	3	0.993	0.99	NC_002131.1_cpeH	NC_010115.1_cpeH
361	3	0.996	0.994	NC_011603.1_bfpU	AP014804.1_bfpU
362	3	0.998	0.996	NZ_CP015754.1_ybtS	LN831045.1_ybtS
363	3	0.996	0.996	NZ_LR595694.1_Col(BS512)_1	NZ_CP027201.2_Col(BS512)_1
364	3	0.999	0.999	NZ_CP033700.1_caf1A	NZ_CP033693.1_caf1A
365	3	0.999	0.999	NZ_CP033698.1_pla	NC_010158.1_pla
366	3	0.999	0.999	NZ_CP033697.1_yscP	NZ_CP033712.1_yscP
367	3	0.997	0.997	MG904991.1_faeI	NC_011416.1_faeI
368	3	0.997	0.996	NC_012628.1_repUS47_1_repB(pLFE1)	NZ_CP025078.1_repUS47_1_repB(pLFE1)
369	3	0.997	0.995	NZ_CP033714.1_lcrR	NC_002120.1_lcrR
370	3	0.996	0.994	NC_014017.1_yscV/lcrD	NZ_CP019710.1_yscV/lcrD
371	3	0.996	0.996	NC_014017.1_tyeA	NC_002120.1_tyeA
372	3	0.995	0.99	NC_006153.2_yscQ	NZ_CP016943.1_yscQ
373	3	0.989	0.983	NC_004429.1_ColE10_1	NZ_CP034277.1_ColE10_1
374	3	0.968	0.968	NC_001995.1_rep10b_2_rep(pSK6)	NC_001994.1_rep10b_3_rep(pSK3)
375	3	0.999	0.999	NC_007635.1_csdD	NZ_CP013193.1_csdD
376	3	0.998	0.997	CP026844.1_mxiJ	NZ_CP026812.1_mxiJ
377	3	0.997	0.996	NC_008770.1_virB8	NZ_CP038864.1_virB8
378	3	0.969	0.95	NC_008770.1_virB10	NZ_CP007184.1_virB10
379	3	0.997	0.997	NZ_CP037738.1_IncX5_2	NZ_CP026057.1_IncX5_2
380	3	0.998	0.998	NZ_CP022183.1_exsC	NZ_CP038103.1_exsC
381	3	0.999	0.998	NZ_CP022183.1_acrV	NZ_CP038103.1_acrV
382	3	0.999	0.999	NZ_CP022183.1_aopO	NZ_CP038103.1_aopO
383	3	0.998	0.998	NZ_CP017145.1_ati2	NZ_CP038103.1_ati2
384	3	0.996	0.994	NC_008791.1_yscO	NZ_CP016274.1_yscO
385	3	0.996	0.996	NZ_CP009366.1_ylpB/yscJ	NZ_CP033697.1_ylpB/yscJ
386	3	0.998	0.998	MG904991.1_faeC	NC_011416.1_faeC
387	3	0.991	0.986	MG904991.1_faeF	NC_011416.1_faeF
388	3	0.997	0.996	MG904991.1_faeH	NC_011416.1_faeH
389	3	0.972	0.963	NZ_CP023552.1_aap/aspU	NC_008460.1_aap/aspU
390	3	0.989	0.985	NZ_CP011119.1_pYE854_1	NZ_CP025801.1_pYE854_1
391	3	0.983	0.973	NC_011603.1_bfpG	CP042948.1_bfpG
392	3	0.996	0.994	CP042948.1_bfpD	AP014804.1_bfpD
393	3	0.985	0.979	NC_009779.1_pESA2_1	NC_013284.1_pESA2_1
394	3	0.97	0.961	NZ_CP029399.1_repUS27_1_repR(pBM407)	NC_012923.1_repUS27_1_repR(pBM407)
395	3	0.99	0.982	MF062700.1_manC	NZ_CP026400.1_manC
396	3	0.994	0.992	NC_022899.1_spa9	NC_024996.1_spa9
397	2	0.976	0.976	NZ_CP014273.1_yagY/ecpB	LN831044.1_yagY/ecpB
398	2	0.978	0.978	NZ_CP014273.1_yagZ/ecpA	LN831044.1_yagZ/ecpA
399	2	0.97	0.97	NZ_CP014273.1_ykgK/ecpR	LN831044.1_ykgK/ecpR
400	2	0.998	0.998	NZ_CP023552.1_agg3A	NC_011752.1_agg3A
401	2	0.998	0.998	NZ_CP033700.1_caf1	CP006779.1_caf1
402	2	0.98	0.98	NZ_CP033697.1_sycT	NC_008791.1_sycT
403	2	0.997	0.997	NC_014017.1_yscG	NZ_CP019710.1_yscG
404	2	0.999	0.999	MG904991.1_faeJ	NC_011416.1_faeJ
405	2	0.981	0.981	NZ_CP026820.1_ipgE	NC_024996.1_ipgE
406	2	0.965	0.965	NZ_CP029841.1_pefC	NZ_CP020824.1_pefC
407	2	0.999	0.999	NZ_CP033700.1_caf1M	NZ_CP019709.1_caf1M
408	2	0.998	0.998	NC_010115.1_cpeD	NZ_CP040060.1_cpeD
409	2	0.999	0.999	NZ_CP015778.1_capB	NC_002146.1_capB
410	2	0.985	0.985	NZ_CP042247.1_cdtC	NC_012944.1_cdtC
411	2	0.992	0.992	NZ_AP018727.1_hasC	NZ_AP018729.1_hasC
412	2	0.998	0.998	NZ_LR135240.1_rep18a_1_repA(p200B)	NZ_LR135296.1_rep18a_1_repA(p200B)
413	2	1.0	1.0	NZ_CP027518.1_rep14a_2_ORF1(pKQ10)	NZ_LR135294.1_rep14a_2_ORF1(pKQ10)
414	2	0.999	0.999	NZ_CP015754.1_ybtQ	NZ_CP027063.3_ybtQ
415	2	0.975	0.975	NZ_CP029459.1_C2I	NC_015418.1_C2I
416	2	0.997	0.997	NC_022743.1_aggC	NZ_CP026724.1_aggC
417	2	0.999	0.999	NZ_CP022183.1_exsD	NZ_CP038103.1_exsD
418	2	0.993	0.993	NZ_CP022183.1_aopD	NZ_CP038103.1_aopD
419	2	0.998	0.998	NZ_CP022183.1_aopN	NZ_CP038103.1_aopN
420	2	0.997	0.997	NZ_CP022183.1_ascL	NZ_CP038103.1_ascL
421	2	0.993	0.993	NC_004565.1_tetX	NC_022778.1_tetX
422	2	0.996	0.996	NZ_CP033697.1_yscS	NZ_CP016943.1_yscS
423	2	0.999	0.999	NZ_CP031362.1_ybtT	NZ_CP022662.1_ybtT
424	2	0.981	0.981	NC_010115.1_cpeG	NC_010258.1_cpeG
425	2	0.952	0.952	NC_021503.1_repUS67_1_LRI1898(pLRI01)	NZ_CP030090.1_repUS67_1_LRI1898(pLRI01)
426	2	0.996	0.996	NC_028464.1_IncW_1	NC_010643.1_IncW_1
427	2	0.986	0.986	NC_009704.1_pIP31758(p59)_1_p59	NZ_CP028489.1_pIP31758(p59)_1_p59
428	2	0.999	0.999	NZ_CP022183.1_ascJ	NZ_CP038103.1_ascJ
429	2	0.999	0.999	NZ_CP022183.1_exsA	NZ_CP038103.1_exsA
430	2	0.993	0.993	NZ_CP022183.1_aopB	NZ_CP038103.1_aopB
431	2	0.999	0.999	NZ_CP022183.1_ascN	NZ_CP038103.1_ascN
432	2	0.999	0.999	NZ_CP008815.1_cylB	NZ_CP028286.1_cylB
433	2	0.99	0.99	DQ659147.1_Col(IMGS31)_1	NC_011406.1_Col(IMGS31)_1
434	2	0.995	0.995	KM107844.1_Col(IRGK)_1	NC_011405.1_Col(IRGK)_1
435	2	0.995	0.995	NC_011603.1_bfpB	AP014804.1_bfpB
436	2	0.999	0.999	CP012903.1_IncT_1	NC_003905.1_IncT_1
437	2	0.981	0.981	KY303941.1_repUS26_1_EFD32pB0001(EFD32pB)	NC_018223.1_repUS26_1_EFD32pB0001(EFD32pB)
438	2	0.964	0.964	NC_007773.1_cpe	NC_015712.1_cpe
439	2	0.998	0.998	NC_019343.1_IncFII(p96A)_1_p96A	NZ_CP012834.1_IncFII(p96A)_1_p96A
440	2	0.988	0.988	NC_011603.1_bfpA	AP014804.1_bfpA
441	2	0.995	0.995	NC_011603.1_bfpP	AP014804.1_bfpP
442	2	0.998	0.998	AP014804.1_bfpI	CP042948.1_bfpI
443	2	0.994	0.994	NZ_CP027450.1_pEC4115_1	NZ_CP008807.1_pEC4115_1
444	2	0.994	0.994	NC_008350.1_repUS60_1_ORF2(pSpnP1)	NZ_LR595849.1_repUS60_1_ORF2(pSpnP1)
445	2	0.988	0.988	NZ_CP014273.1_yagW/ecpD	LN831044.1_yagW/ecpD
446	2	0.99	0.99	AP014804.1_bfpK	CP042948.1_bfpK
447	2	0.996	0.996	CP042948.1_bfpF	AP014804.1_bfpF
448	2	0.996	0.996	NZ_CP028837.1_cylR1	NZ_CP028721.1_cylR1
449	2	0.986	0.986	NC_013969.1_repUS19_1_rep(pDLK3)	NZ_CP044096.1_repUS19_1_rep(pDLK3)
450	2	0.996	0.996	NZ_CP022183.1_acrG	NC_009350.1_acrG
548	7	0.974	0.864	KX084392.1_IncX4_1	MG904994.1_IncX4_1
