# Supplementary material for: Clustering biological sequences with dynamic sequence similarity threshold
Source: BMC Bioinformatics. 2022 Mar 30;23:108. doi: 10.1186/s12859-022-04643-9 (PMC8969259; doi:10.1186/s12859-022-04643-9)
Supplement: Supplementary file 10 — Additional file 10. ALFATClust cluster evaluation report for the plasmid nucleotide sequence dataset (γlow = 0.75). [file 12859_2022_4643_MOESM10_ESM.csv]

Cluster Id	No. of sequences	Average sequence identity	Min. sequence identity	Center sequence	Sequence for min. sequence identity
1	7	0.944	0.872	CP031281.1_rep5d_1_rep(pJE1)	NZ_CP034117.1_rep5d_1_rep(pJE1)
2	3	0.97	0.965	NZ_CP034116.1_rep5e_1_rep(pSHaeC)	NZ_CP031887.1_rep5e_1_rep(pSHaeC)
3	6	0.996	0.991	NZ_CP042287.1_rep5a_1_repSAP001(pN315)	NC_002517.1_rep5a_2_unknown(p21)
4	2	1.0	1.0	NZ_CP034117.1_repUS35_1_A28412072(pvSw2)	NZ_HG813244.1_rep5d_1_rep(pJE1)
5	31	0.845	0.806	NC_009137.1_rep33_2_rep(pK214)	NZ_LR135375.1_rep33_1_rep(pSMA198)
6	25	0.881	0.8	NZ_CP020611.1_rep32_1_pli0023(pLI100)	KX138410.1_rep32_2_repB(pVF22)
8	5	0.998	0.994	NZ_LR135286.1_rep14a_3_EFAU085p5001(AUS0085p5)	NZ_LR135391.1_rep14a_3_EFAU085p5001(AUS0085p5)
10	2	1.0	1.0	NZ_CP027518.1_rep14a_2_ORF1(pKQ10)	NZ_LR135294.1_rep14a_2_ORF1(pKQ10)
11	28	0.936	0.893	NZ_CP017178.1_IncFIB(S)_1	NZ_CP019175.1_IncFIB(pB171)_1_pB171
13	137	0.982	0.941	MF174860.1_IncFIB(AP001918)_1	NZ_CP025678.1_IncFIB(AP001918)_1
14	227	0.946	0.555	LT906556.1_IncFII(pCoo)_1_pCoo	KX276657.1_IncFIC(FII)_1
15	5	0.86	0.812	NZ_CP035035.1_IncFII(pRSB107)_1_pRSB107	NZ_CP026189.1_IncFII_1_pSFO
17	9	0.915	0.85	NC_005814.1_IncFII(pCRY)_1_pCRY	NZ_CP020905.1_IncFII(pCRY)_1_pCRY
18	3	0.965	0.934	NZ_CP026284.1_IncFII(pKPX1)	NZ_CP024835.1_IncFII(pKPX1)
19	3	0.982	0.967	NC_009779.1_IncFII(pCTU2)_1_pCTU2	NC_013284.1_IncFII(pCTU2)_1_pCTU2
20	5	0.969	0.946	NZ_LT991956.1_IncFIB(pECLA)_1_pECLA	NZ_CP039454.1_IncFIB(pECLA)_1_pECLA
21	2	0.932	0.932	NZ_CP017991.1_IncFIB(pENTAS01)_1_pENTAS01	NC_015963.1_IncFIB(pENTAS01)_1_pENTAS01
22	25	0.973	0.926	NZ_CP023916.1_IncFII(K)_1	NZ_CP030205.1_IncFII(K)_1
23	17	0.847	0.776	NZ_CP018815.1_FII(pBK30683)_1	NZ_CP022660.1_IncFII(Yp)_1_Yersenia
24	7	1.0	1.0	KU882685.1_rep22_1a_repB(pUB110)	NZ_CP029661.1_rep22_1a_repB(pUB110)
26	10	0.844	0.8	NC_006663.1_rep5e_2_SAP018B003(SAP018B)	NZ_HG813246.1_rep5c_1_rep(pRJ9)
27	11	0.94	0.876	NZ_CP007617.1_rep3_4_CDS38(pOX2)	NZ_CP031063.1_rep3_4_CDS38(pOX2)
28	11	0.944	0.89	NZ_CP018936.1_rep3_3_rep(pBT9727)	NZ_CP024118.1_rep3_3_rep(pBT9727)
33	4	0.974	0.951	NZ_CP009584.1_repUS41_1_repB(PML21)	MF807212.1_repUS41_1_repB(PML21)
35	10	0.951	0.845	NZ_AP017923.1_rep24a_1_rep(pWBG745)	MH587574.1_rep24a_1_rep(pWBG745)
36	2	0.999	0.999	NZ_CP025497.1_rep24b_1_rep(pWBG749)	NZ_CP042047.1_rep24b_1_rep(pWBG749)
37	8	0.963	0.935	LT603681.1_rep14b_3_rep(pRI1)	CP038176.1_rep14b_3_rep(pRI1)
38	3	0.989	0.989	NZ_LR135184.1_rep14a_4_rep(AUS0004p3)	CP003354.1_rep14a_4_rep(AUS0004p3)
39	6	0.922	0.835	NC_004747.1_rep37_3_rep(pND103)	NC_008501.1_rep37_1_repA(pK1002C2)
41	4	0.995	0.995	NC_010260.1_rep34_3_repB(pW2580)	KJ951052.1_rep34_3_repB(pW2580)
43	11	0.995	0.985	NZ_CP042651.1_repUS12_2_repB(SAP014A)	NZ_LR135483.1_repUS12_2_repB(SAP014A)
47	10	0.933	0.878	MH431899.1_repUS76_1_rep(pSE12228p05)	NZ_HG813246.1_repUS76_1_rep(pSE12228p05)
48	3	0.946	0.894	NC_013393.1_repUS9_1_rep(pSK1)	NZ_CP027420.1_repUS9_1_rep(pSK1)
49	4	0.997	0.994	NC_010290.1_rep11c_2_repA(pJS33)	NC_020554.1_rep11c_1_repA(pAR6)
50	3	1.0	1.0	NZ_LR135376.1_rep11a_1_repA(pB82)	NZ_CP019210.1_rep11a_1_repA(pB82)
51	11	0.886	0.828	NC_005208.1_rep13_14_rep(pPI2)	NC_003969.1_rep13_9_rep(pSepCH)
52	2	0.915	0.915	NC_012003.1_repUS56_1_EFA0012(pTEF1)	NC_004669.1_repUS56_1_EFA0012(pTEF1)
53	20	0.995	0.986	NZ_CP033042.1_repUS15_2_repA(pNB2354p1)	NZ_CP040906.1_repUS15_2_repA(pNB2354p1)
54	14	0.982	0.964	NZ_LT598666.1_rep17_2_repA(AUS0004p1)	NZ_CP019974.1_rep17_3_repA(Aus0085p2)
55	5	0.992	0.981	NC_001767.1_rep7a_10_ORF(pKH1)	NC_010284.1_rep7a_10_ORF(pKH1)
57	41	0.885	0.69	CP016074.1_rep7a_15_repC(pS0385p1)	NC_017335.1_rep7a_18_rep(pS0385p2)
58	4	1.0	1.0	NC_005000.1_rep7b_5_ORF23(pRUM)	NC_013394.1_rep7b_4_SAP109B006(pSK103)
59	5	0.99	0.985	NZ_CP033697.1_yscL	CP016946.1_yscL
60	4	0.996	0.994	NC_002120.1_yscK	NZ_CP009758.1_yscK
61	3	0.994	0.993	NZ_CP013942.1_IncFIB(pCTU3)_1_pCTU3	NC_013285.1_IncFIB(pCTU3)_1_pCTU3
62	2	0.98	0.98	NZ_CP031103.1_repA_2_pKPC-2	NZ_CP040894.1_repA_2_pKPC-2
63	13	0.97	0.886	HG796434.1_ColpVC_1	NZ_CP024804.1_ColpVC_1
64	3	0.982	0.964	CP041446.1_ColpVC_1	NZ_CP012490.1_ColpVC_1
65	2	1.0	1.0	NZ_CP022183.1_ascV	NZ_CP017145.1_ascV
67	2	0.924	0.924	NC_002799.1_rep4a_1_repB(pCRL2911)	NC_004947.1_rep4a_2_CDS3(pKC5b)
71	2	0.905	0.905	NC_010603.1_rep30_1_CDS22269(pLR581)	NC_021495.1_rep30_2_LRI1957(pLRI03)
73	23	0.976	0.928	NZ_CP043512.1_IncFII(pECLA)_1_pECLA	NZ_CP035636.1_IncFIB(pENTE01)_1_pENTE01
78	71	0.902	0.811	MH251946.1_rep21_26_rep(pSK108)	NC_013351.1_rep21_20_p020(pLGA251)
79	6	0.996	0.989	NZ_CP016698.1_rep32_1_pli0023(pLI100)	NC_015912.1_rep32_1_pli0023(pLI100)
80	2	0.821	0.821	NC_001949.1_rep33_2_rep(pK214)	NC_009751.1_rep33_2_rep(pK214)
81	13	0.928	0.878	NC_007352.1_rep19c_4_rep(pSSP2)	NZ_CP017467.1_rep19c_1_CDS45(pLEW6932)
82	2	0.937	0.937	NC_005207.3_rep40_2_rep(pPI1)	NC_013379.2_rep40_1_repA(SAP106A)
85	17	0.88	0.805	NZ_CP019973.1_rep14b_4_EMQU3221(pQY003)	NZ_LR135338.1_rep14b_3_rep(pRI1)
86	30	0.912	0.848	NZ_CP009275.1_IncFII_1_pKP91	NZ_CP035637.1_IncFII(Yp)_1_Yersenia
88	11	0.989	0.967	KF743818.1_IncP1_2	NZ_CP018471.1_IncP1_2
89	2	0.938	0.938	JN106167.1_IncP1_2	JQ004409.1_IncP1_2
92	5	0.998	0.995	KY579373.1_repUS12_3_rep(pMSA16)	KX274135.1_repUS12_3_rep(pMSA16)
94	6	0.95	0.911	NC_013390.1_rep5b_5_SAP108B006(SAP108B)	NC_011522.1_rep5b_2_rep(pRJ6)
95	16	0.963	0.904	NZ_CP018738.1_Col440II_1	NZ_CP024486.1_Col440II_1
98	29	0.992	0.976	NC_021552.1_rep19_3_CDS20(pSJH901)	NC_010419.1_rep19_12_rep(pN315)
99	6	0.983	0.913	NZ_LR135330.1_rep14a_1_CDS2(pEFNP1)	NZ_LR134110.1_rep14a_2_ORF1(pKQ10)
100	113	0.946	0.838	NC_025150.1_Col440I_1	NZ_CP037445.1_ColRNAI_1
101	4	0.971	0.949	NZ_CP021102.1_ColRNAI_1	NZ_CP014319.1_ColRNAI_1
102	3	0.998	0.998	NZ_CP016715.1_repUS42_1_repB(pVF18)	CP016714.1_repUS42_1_repB(pVF18)
105	3	0.969	0.938	NZ_LR135241.1_rep11a_1_repA(pB82)	NZ_CP041265.1_rep11c_1_repA(pAR6)
106	52	0.966	0.918	MG825383.1_IncFIB(K)_1_Kpn3	NZ_CP015754.1_IncFIB(K)_1_Kpn3
108	51	0.969	0.96	NC_004851.1_ospC3	NC_019197.1_ospC4
109	22	0.996	0.967	CP011417.1_ospC1	NC_022899.1_ospC1
110	4	0.957	0.941	CP031267.1_repUS35_1_A28412072(pvSw2)	CP031281.1_repUS35_1_A28412072(pvSw2)
111	32	0.97	0.87	NZ_CP024854.1_IncI1_1_Alpha	NZ_CP042248.1_IncI_Gamma_1
112	3	0.963	0.934	CP025255.1_IncB/O/K/Z_1	NZ_CP030204.1_IncB/O/K/Z_1
113	12	0.924	0.841	KJ868089.1_repUS64_1_repA(pR18)	NC_010914.3_repUS64_1_repA(pR18)
114	3	0.999	0.999	NC_010242.1_repUS64_1_repA(pR18)	NZ_CP037439.1_repUS64_1_repA(pR18)
115	3	0.948	0.916	NZ_CP044104.1_repUS62_1_repA(pDN571)	KJ951051.1_repUS62_1_repA(pDN571)
118	68	0.89	0.747	KY020154.1_IncFII(Yp)_1_Yersenia	NZ_CP018918.1_IncFII(S)_1
119	7	0.983	0.94	AP019534.1_IncFIA(HI1)_1_HI1	NZ_CP043512.1_IncFIA(HI1)_1_HI1
122	11	0.964	0.882	NZ_LR135354.1_rep18b_1_BO23315710(pE1p13)	NZ_LR135264.1_rep18b_1_BO23315710(pE1p13)
124	111	0.915	0.738	NZ_CP012274.1_rep38_2_repA(LBPp1)	NZ_CP008840.1_rep38_1_rep(pLBUC03)
125	3	0.989	0.98	NZ_CP025413.1_rep38_2_repA(LBPp1)	NZ_CP018182.1_rep38_2_repA(LBPp1)
126	7	0.915	0.83	NZ_CP011537.1_rep38_1_rep(pLBUC03)	NZ_CP033891.1_rep38_1_rep(pLBUC03)
129	8	0.975	0.935	NC_008766.1_IncP1_2	JX469829.1_IncP1_2
130	20	0.966	0.907	CP014995.1_IncFIB(pHCM2)_1_pHCM2	NZ_CP033097.1_IncFIB(pHCM2)_1_pHCM2
131	5	0.998	0.996	MG825385.1_IncFIB(pLF82)_1_pLF82	MG904996.1_IncFIB(pLF82)_1_pLF82
132	71	0.849	0.763	NZ_CP012274.1_rep28_1_repA(pCIS4)	NZ_CP042373.1_rep28_2_LBPp6g007(LBPp6)
133	10	0.918	0.871	KX912254.1_IncQ2_1	NC_015852.1_IncQ2_1
135	61	0.944	0.882	NZ_FO834904.1_IncFIA(HI1)_1_HI1	KT754160.1_IncFIA_1
136	35	0.947	0.92	NZ_CP033633.1_IncB/O/K/Z_3	NZ_CP024246.1_IncB/O/K/Z_4
137	12	0.998	0.987	NZ_CP026577.2_IncX3_1	KR822247.1_IncX3_1
138	9	0.994	0.982	NZ_CP012734.1_IncX3_1	NZ_CP027574.1_IncX3_1
139	7	0.996	0.991	NZ_CP026820.1_mxiK	NZ_CP026783.1_mxiK
140	3	0.998	0.997	CP026844.1_mxiN	NZ_CP026812.1_mxiN
141	3	0.997	0.996	NZ_CP024279.1_cfaB	NZ_CP025858.1_cfaB
143	10	0.986	0.973	NZ_CP025462.1_iucD	NZ_CP024459.1_iucD
144	2	0.962	0.962	NZ_CP042247.1_iucD	NZ_CP010372.1_iucD
145	2	0.985	0.985	NC_005026.1_repUS2_1_repA(pBI143)	NZ_CP044099.1_repUS2_1_repA(pBI143)
150	15	0.936	0.827	NC_010626.1_rep13_4_rep(pKH13)	CP015627.1_rep13_1_ORF(pC194)
151	22	0.971	0.939	NC_011418.1_Col440II_1	NZ_CP010364.1_Col440II_1
152	2	0.999	0.999	KF831355.1_rep24b_1_rep(pWBG749)	NC_013327.1_rep24b_1_rep(pWBG749)
153	2	0.998	0.998	NC_010096.1_rep34_6_repB(pMV158)	NC_001380.1_rep34_5_repB(pLS1)
154	8	0.938	0.876	CP027110.1_IncFIB(pCTU1)_1_pCTU1	NZ_CP012267.1_IncFIB(pCTU1)_1_pCTU1
156	44	0.917	0.807	NZ_CP029167.1_rep20_3_rep(pTW20)	NZ_CP023496.1_rep20_12_repA(SAP105B)
157	6	0.891	0.804	NC_012208.1_Col(Ye4449)_1	NZ_CP040890.1_Col(Ye4449)_1
158	3	0.84	0.822	NC_011759.1_IncFII(pseudo)_1_pseudo	NZ_CP013915.1_IncFII(pseudo)_1_pseudo
159	11	0.985	0.915	CP044276.1_rep2_1_orf1(pRE25)	NC_022883.1_rep2_3_repR(pQY082)
161	13	0.996	0.989	NC_009837.1_iroD	NZ_CP012377.1_iroD
162	5	0.995	0.993	NZ_LR134211.1_iroD	NZ_FO834905.1_iroD
163	16	0.99	0.977	NZ_LR134211.1_rmpA2	NZ_CP034776.1_rmpA2
164	13	0.993	0.964	NZ_LR134211.1_rmpA	NZ_CP019049.1_rmpA
165	9	0.996	0.989	NZ_CP035775.1_IncX4_2	NC_021841.1_IncX4_2
166	5	0.975	0.917	NZ_CP041625.1_IncX4_2	NZ_CP024283.1_IncX4_2
167	6	0.996	0.992	KX084392.1_IncX4_1	KY075655.1_IncX4_1
169	72	0.942	0.782	NZ_CP027176.1_ColRNAI_1	NZ_CP039575.1_Col440I_1
172	33	0.934	0.861	NZ_CP019004.1_Col(MG828)_1	HG796300.1_Col(MG828)_1
174	30	0.962	0.862	MH785258.1_rep16_5_SAP041A019(pWBG759)	NZ_CP022057.1_rep16_6_SAP071A015(SAP071A)
177	23	0.973	0.929	MG674581.1_rep1_4_repE(pIP816)	NC_014475.1_rep1_8_repE(pWZ909)
179	7	0.958	0.871	NZ_CP010404.1_rep10_4_repL(pDLK1)	NC_013310.1_rep10_6_rep(SAP093B)
181	55	0.873	0.824	NZ_CP042422.1_rep31_1_LCKp400005(pLCK4)	NZ_CP012876.1_rep31_2_LKI10596(LkipL4719)
182	9	0.905	0.85	NC_010936.1_repUS54_1_rep2(pYSI8)	NC_016635.1_repUS54_1_rep2(pYSI8)
183	27	0.966	0.909	CP042894.1_IncQ1_1	KX575838.1_IncQ1_1
185	9	0.996	0.988	NC_009837.1_iroB	NZ_CP012377.1_iroB
186	4	0.993	0.99	NZ_LR134211.1_iroB	CP023135.2_iroB
187	19	0.816	0.711	NZ_CP040897.1_rep9b_3_repA(pMG2200)	NC_004669.1_rep9a_1_repA(pAD1)
188	8	0.855	0.711	MH587578.1_rep15_1_repA(pLW043)	CP013960.1_rep23_2_rep(pV030)
189	7	0.85	0.741	NC_007351.1_repUS10_1_CDS25(pSSP1)	NC_015432.1_rep24c_1_rep(pSSAP1)
190	14	0.964	0.892	NZ_CP018220.1_IncA/C2_1	NZ_LN681228.1_IncA/C2_1
191	3	0.909	0.841	NC_002776.1_rep35_1_repB(pER13)	NZ_LR135350.1_rep35_2_ORF2(pSMQ172)
192	3	0.998	0.998	NC_016825.1_IncHI1A_1	NZ_CP037911.1_IncHI1A_1
199	2	0.998	0.998	NZ_CP032158.1_repUS46_1_SAP099B017(SAP099B)	CP016970.1_repUS46_1_SAP099B017(SAP099B)
201	2	1.0	1.0	KY454616.1_ColKP3_1	NZ_LR595693.1_ColKP3_1
204	31	0.972	0.908	NC_008489.1_Col156_1	CP035010.1_Col156_1
205	10	0.946	0.902	NZ_CP026959.1_repUS70_1_repA(SAP047A)	NZ_CP016859.1_repUS70_1_repA(SAP047A)
206	16	0.899	0.848	NZ_CP013728.1_Col(SD853)_1	NZ_CP022558.1_Col(SD853)_1
207	5	0.935	0.871	KU707950.1_repUS53_1_repB(pJB01)	NC_006427.1_repUS53_1_repB(pJB01)
209	16	0.903	0.754	NC_013383.1_rep39_1_repA(SAP110A)	NZ_CP031278.1_rep19b_1_repA(SAP105A)
210	36	0.962	0.882	NZ_CP023384.1_iroC	CP023135.2_iroC
211	13	0.983	0.887	NZ_CP025462.1_iucA	NZ_CP042247.1_iucA
212	14	0.925	0.882	MH587577.1_repUS5_2_BJL6515670(pAVX)	MH587576.1_repUS5_2_BJL6515670(pAVX)
213	14	0.974	0.901	NC_009837.1_iucC	NZ_CP025462.1_iucC
214	6	0.92	0.872	NZ_CP026274.1_IncN3_1	LT985223.1_IncN2_1
215	3	0.947	0.895	NZ_CP024488.1_Col(MGD2)_1	NZ_CP035219.1_Col(MGD2)_1
216	2	0.876	0.876	LT827129.1_IncX2_1	NZ_CP034365.1_IncX2_1
217	41	0.968	0.917	NC_013503.1_IncX1_1	NC_019254.1_IncX1_4
218	2	0.868	0.868	NZ_LR135263.1_repUS52_1_repB(pKL0018)	NC_010540.1_repUS52_1_repB(pKL0018)
219	13	0.944	0.909	NZ_CP041128.1_pSM22_1	NZ_CP013047.2_pSM22_1
220	4	0.94	0.918	NZ_CP010193.1_pXuzhou21_1	NC_011148.1_pSL483_1
221	4	0.946	0.917	NZ_CP029067.1_repUS28_repE(pQY182)	NZ_CP025224.1_repUS28_repE(pQY182)
222	7	0.946	0.913	MF072964.1_IncHI1B(CIT)_1_pNDM-CIT	NZ_CP024236.1_IncHI1B(R27)_1_R27
223	24	0.989	0.906	NC_009837.1_iroN	NZ_CP019049.1_iroN
224	6	0.938	0.901	NZ_CP019648.1_Col8282_1	NZ_CP038795.1_Col8282_1
225	17	0.974	0.943	NC_019373.1_Col3M_1	NC_023321.1_Col3M_1
226	5	0.936	0.873	NZ_CP025904.1_cfaE	CP025878.1_csaE
227	9	0.959	0.916	NC_013034.2_repUS18_1_rep(pKKS825)	NC_013963.1_repUS18_1_rep(pKKS825)
228	5	0.96	0.923	NZ_CP040905.1_repUS43_1_CDS12738(DOp1)	LN831031.1_repUS43_1_CDS12738(DOp1)
229	9	0.986	0.911	NZ_CP009055.1_repUS33_1_repA(pGdh442)	NZ_CP028161.1_repUS33_1_repA(pGdh442)
230	3	0.95	0.9	KX579977.1_rep27_2_repA(pSGG1)	NC_015219.1_rep27_1_rep(pSGG1)
231	4	0.971	0.917	NC_008791.1_IncFII(pYVa12790)_1_pYVa12790	NZ_CP007450.1_IncFII(pYVa12790)_1_pYVa12790
232	6	0.955	0.93	NZ_CP024674.1_IncFII(SARC14)_1_SARC14	NZ_CP017586.1_IncFII(SARC14)_1_SARC14
233	17	0.97	0.936	NZ_CP018711.1_IncR_1	NZ_CP020054.1_IncR_1
234	131	0.859	0.762	CP011417.1_ipaH1.4	NZ_CP026789.1_ipaH4.5
235	19	0.926	0.861	NZ_CP028722.1_prgB/asc10	NZ_CP041739.1_asa1
236	33	0.942	0.847	MF156266.1_IncL/M(pMU407)_1_pMU407	NZ_CP022153.1_IncL/M(pOXA-48)_1_pOXA-48
237	4	0.974	0.954	NZ_CP025858.1_cfaD'	NZ_CP024244.1_cfaD'
238	6	0.956	0.929	MK413723.1_iucB	NZ_CP010372.1_iucB
239	3	0.975	0.96	NZ_CP033697.1_yscA	NC_008791.1_yscA
240	3	0.931	0.931	MK046688.1_repUS23_1_repA(SAP099B)	KP702950.1_repUS23_1_repA(SAP099B)
241	12	0.988	0.952	NZ_CP025462.1_IncFIB(Mar)_1_pNDM-Mar	NZ_CP032356.1_IncFIB(Mar)_1_pNDM-Mar
242	2	0.941	0.941	NZ_CP035215.1_RepA_1_pKPC-CAV1321	NZ_CP011133.1_RepA_1_pKPC-CAV1321
243	6	0.979	0.908	NZ_CP044051.1_IncHI2_1	NC_021845.1_IncHI2_1
244	35	0.967	0.893	MG299148.1_IncI2_1_Delta	CP016388.1_IncI2_1
245	3	0.95	0.901	NZ_CP024238.1_csvA	NZ_CP023347.1_csfA
246	4	0.977	0.948	MK036884.1_repA_1_pKPC-2	NZ_CP032210.1_repA_1_pKPC-2
247	6	0.989	0.948	NZ_CP014535.1_repUS7_2_rep(pMG1)	NZ_CP041255.1_repUS7_2_rep(pMG1)
248	2	0.942	0.942	NC_018699.1_repUS72_1_C27008541(pKLC4)	NZ_CP035749.1_repUS72_1_C27008541(pKLC4)
249	5	0.96	0.934	NZ_CP035138.1_repUS57_1_rep(AUS0004p2)	KU892126.1_repUS57_1_rep(AUS0004p2)
250	3	0.969	0.953	NC_017284.1_Cjp54	NZ_CP007184.1_Cjp54
251	5	0.964	0.94	NZ_CP016686.1_repUS4_1_repA(pCI2000)	NZ_CP016700.1_repUS4_1_repA(pCI2000)
252	48	0.99	0.96	NZ_CP027545.1_hlyA	NZ_CP042296.1_hlyA
253	40	0.991	0.964	NZ_CP028625.1_hlyD	NZ_CP012498.1_hlyD
254	39	0.993	0.97	NZ_CP027576.1_hlyB	NZ_CP042296.1_hlyB
255	34	0.998	0.997	CP011417.1_icsA/virG	CP026822.1_icsA/virG
256	32	0.997	0.987	CP011417.1_icsP/sopA	CP012142.1_icsP/sopA
257	31	0.989	0.976	NZ_CP027375.1_espP	NZ_CP027311.1_espP
258	28	0.996	0.978	NZ_CP026763.1_ospD3/senA	NZ_CP026781.1_ospD3/senA
259	26	0.983	0.968	KY354306.1_IncFIB(pKPHS1)_1_pKPHS1	NZ_CP031803.1_IncFIB(pKPHS1)_1_pKPHS1
260	26	0.999	0.998	NZ_CP031914.1_toxB	NZ_CP027334.1_toxB
261	25	0.982	0.967	NZ_CP024476.1_ipgD	CP026833.1_ipgD
262	25	0.999	0.997	NZ_CP026732.1_ospD2	NZ_CP026830.1_ospD2
263	25	0.997	0.994	CP011417.1_virA	CP026844.1_virA
264	24	0.995	0.988	NZ_CP026820.1_ospD1	NZ_CP026775.1_ospD1
265	24	0.995	0.99	NZ_CP011062.1_IncN_1	NZ_CP019900.1_IncN_1
266	23	0.978	0.963	NC_024996.1_ipaD	CP026844.1_ipaD
267	23	0.996	0.978	NZ_CP026826.1_ipaA	NC_022899.1_ipaA
268	22	0.986	0.967	NZ_CP028625.1_hlyC	NZ_CP012493.1_hlyC
269	22	0.997	0.993	NZ_CP018990.1_iutA	CP023135.2_iutA
270	21	0.988	0.974	NC_024996.1_mxiG	NZ_CP026820.1_mxiG
271	21	0.993	0.981	CP011417.1_icsB	NC_024996.1_icsB
272	21	0.997	0.992	NZ_CP039855.1_spvB	HG970001.1_spvB
273	20	0.994	0.988	NZ_CP027199.1_IncY_1	NZ_CP040069.1_IncY_1
274	19	0.979	0.95	NZ_CP033697.1_lcrV	NZ_CP009366.1_lcrV
275	19	0.991	0.983	NZ_CP021203.1_p0111_1	NZ_AP018809.1_p0111_1
276	19	0.997	0.993	CP023646.1_spa40	NZ_CP020087.1_spa40
277	19	0.989	0.978	CP011417.1_ipaC	NZ_CP026796.1_ipaC
278	19	0.993	0.988	CP011417.1_ipaB	NZ_CP026812.1_ipaB
279	18	0.997	0.991	NC_012124.1_spvR	NZ_CP032850.1_spvR
280	18	0.997	0.994	NC_019390.1_mrkC	NZ_CP006642.1_mrkC
281	17	0.991	0.981	NZ_CP033714.1_yopO/ypkA	NZ_CP016943.1_yopO/ypkA
282	16	0.983	0.97	CP023646.1_ospE2	NC_017319.1_ospE1
283	16	0.996	0.988	NZ_CP026804.1_spa47	NZ_CP024469.1_spa47
284	15	0.997	0.992	NZ_CP025403.1_iroE	NC_011980.1_iroE
285	14	0.997	0.994	CP042895.1_IncHI2A_1	CP042616.1_IncHI2A_1
286	14	0.996	0.974	CP011417.1_senB	NZ_CP017473.1_senB
287	14	0.997	0.988	NZ_CP026826.1_mxiA	NC_022899.1_mxiA
288	14	0.995	0.99	NZ_CP033714.1_yopH	NC_008791.1_yopH
289	13	0.986	0.957	NZ_CP033714.1_yopJ/yopP	NZ_CP016943.1_yopJ/yopP
290	13	0.994	0.981	NZ_CP023352.1_etpB	NZ_CP025846.1_etpB
291	12	0.988	0.97	NZ_CP010069.1_yopE	NZ_CP009366.1_yopE
292	12	0.998	0.997	NZ_CP026796.1_ospF	NZ_CP026775.1_ospF
293	12	0.994	0.958	NZ_CP017683.1_sed	NZ_CP007658.1_sed
294	11	0.986	0.975	NZ_CP033697.1_virG/yscW	NZ_CP009837.1_virG/yscW
295	11	0.996	0.99	NZ_CP017178.1_spvC	NZ_CP026714.1_spvC
296	11	0.996	0.993	NC_017319.1_mxiC	NC_022899.1_mxiC
297	11	0.995	0.991	NC_024996.1_ipgB2	CP026843.1_ipgB2
298	11	0.997	0.983	NZ_CP029806.1_cya	NZ_CP036355.1_cya
299	10	0.984	0.973	NZ_CP009758.1_yopK/yopQ	NC_008791.1_yopK/yopQ
300	10	0.976	0.956	CP023646.1_mxiH	NZ_CP026837.1_mxiH
301	10	0.989	0.966	NC_017643.1_hlyA	NZ_CP042247.1_hlyA
302	10	0.994	0.992	CP026844.1_ipgB1	CP023646.1_ipgB1
303	10	0.992	0.967	NC_013503.1_mrkF	NC_019390.1_mrkF
304	10	0.992	0.974	MG904998.1_hlyB	NZ_CP024236.1_hlyB
305	10	0.983	0.961	NC_010378.1_mrkA	NZ_CP020836.1_mrkA
306	10	0.975	0.955	NZ_CP012386.1_repUS1_1_repE(DOp2)	NZ_CP022486.1_repUS1_1_repE(DOp2)
307	10	0.985	0.978	NZ_CP033716.1_yadA	NZ_CP009758.1_yadA
308	10	0.997	0.984	NZ_CP029806.1_lef	NC_010934.1_lef
309	10	0.999	0.998	NZ_CP018904.1_pagA	NC_012473.1_pagA
310	10	0.997	0.993	NZ_CP026830.1_ospB	NC_022899.1_ospB
311	9	0.99	0.964	MG904998.1_hlyD	NZ_CP042247.1_hlyD
312	9	0.991	0.986	NZ_CP033712.1_yscC	NZ_CP016943.1_yscC
313	9	0.994	0.988	NZ_CP016943.1_sycD/lcrH	NZ_CP033714.1_sycD/lcrH
314	9	0.99	0.982	NZ_CP026775.1_spa24	CP044157.1_spa24
315	9	0.995	0.981	NC_013503.1_mrkB	CP041648.1_mrkB
316	9	0.997	0.994	NZ_CP023350.1_eltA	NZ_CP028195.1_eltA
317	9	0.997	0.991	NZ_CP026796.1_spa29	NZ_CP020087.1_spa29
318	9	0.998	0.998	CP044157.1_spa32	NZ_CP026796.1_spa32
319	8	0.997	0.993	KR014106.1_IncP6_1	MG558000.1_IncP6_1
320	8	0.995	0.993	NZ_CP018708.1_IncHI1B_1_pNDM-MAR	NZ_CP015501.1_IncHI1B_1_pNDM-MAR
321	8	0.987	0.972	NZ_CP016936.1_yopT	NZ_CP009366.1_yopT
322	8	0.997	0.997	NZ_CP026804.1_ospI	NZ_CP026830.1_ospI
323	8	0.994	0.989	NZ_CP026099.1_ipgC	NZ_CP026775.1_ipgC
324	8	0.995	0.989	NZ_CP026820.1_spa33	NZ_CP026775.1_spa33
325	8	0.989	0.984	NZ_CP033697.1_yopD	NZ_CP009366.1_yopD
326	8	0.989	0.979	NZ_CP033697.1_lcrG	NZ_CP016943.1_lcrG
327	8	0.989	0.977	NC_008791.1_lcrQ/yscM	NZ_CP019710.1_lcrQ/yscM
328	8	0.986	0.967	NC_014232.1_etpA	NZ_CP025844.1_etpA
329	7	0.997	0.989	NZ_CP023916.1_IncFIB(pQil)_1_pQil	MG700550.1_IncFIB(pQil)_1_pQil
330	7	1.0	1.0	NZ_CP031914.1_stcE	AP018692.1_stcE
331	7	0.984	0.969	NZ_CP031362.1_fyuA	LN831045.1_fyuA
332	7	0.986	0.974	NZ_CP015754.1_irp2	NZ_CP022662.1_irp2
333	7	0.999	0.997	NZ_CP015778.1_dep/capD	NC_014332.1_dep/capD
334	7	0.997	0.994	NZ_CP040060.1_cpeF	NC_002131.1_cpeF
335	7	0.999	0.998	NC_014495.1_rep25_1_pLM330006(pLM33)	NZ_CP025566.1_rep25_1_pLM330006(pLM33)
336	7	0.988	0.963	NC_024996.1_mxiI	NZ_CP026775.1_mxiI
337	7	0.989	0.983	NZ_CP009837.1_yscB	NZ_CP019710.1_yscB
338	6	0.972	0.955	NZ_CP024255.1_cssA	NZ_CP024227.1_cssA
339	6	0.987	0.97	NZ_CP022662.1_ybtE	NZ_CP015754.1_ybtE
340	6	0.963	0.914	NZ_CP014254.1_rep26_2_repA(pLGUG1)	NC_003383.1_rep26_1_pli0070(pLI100)
341	6	0.993	0.99	NZ_CP033697.1_yscN	NZ_CP009837.1_yscN
342	6	0.991	0.991	NZ_CP024279.1_astA	NZ_CP023552.1_astA
343	6	0.99	0.984	NZ_CP033697.1_yopR/yscH/lcrP	NC_002120.1_yopR/yscH/lcrP
344	6	0.994	0.981	NZ_CP033712.1_yopB	CP016946.1_yopB
345	6	0.99	0.98	NC_008791.1_lcrO/yscI	NZ_CP019710.1_lcrO/yscI
346	6	0.998	0.997	NC_010115.1_cpeA	NC_002131.1_cpeA
347	6	0.992	0.983	CP026844.1_spa15	NZ_CP026787.1_spa15
348	6	0.986	0.966	NC_017284.1_virB11	CP013734.1_virB11
349	6	0.994	0.989	NZ_CP009366.1_yscR	NZ_CP010069.1_yscR
350	6	0.999	0.998	NZ_CP015778.1_capA	NZ_CP009900.1_capA
351	6	0.993	0.988	NC_010378.1_mrkD	CP026370.1_mrkD
352	6	0.988	0.981	NC_008770.1_virD4	NC_017284.1_virD4
353	6	0.995	0.989	NZ_CP026820.1_mxiE	NC_022899.1_mxiE
354	6	0.988	0.984	NC_018488.1_rep12_1_CDS32(pBMB67)	NZ_CP010581.1_rep12_1_CDS32(pBMB67)
356	5	0.983	0.966	CP029446.1_IncU_1	KC170281.1_IncU_1
357	5	0.977	0.959	MG904998.1_estIa	NZ_CP042296.1_estIa
358	5	0.982	0.964	NZ_CP024279.1_cfaC	CP025878.1_csaC
359	5	0.975	0.96	NC_008791.1_yscE	NZ_CP019710.1_yscE
360	5	0.998	0.997	NC_024996.1_ipaJ	CP026844.1_ipaJ
361	5	0.997	0.996	CP044277.1_rep29_2_EFAU085p4001(Aus0085p4)_Aus0085	CP033377.1_rep29_3_ORF8(pCIZ2)
362	5	0.988	0.977	NZ_CP022662.1_ybtA	LN831045.1_ybtA
363	5	0.998	0.998	NZ_CP026781.1_ospG	NZ_CP026830.1_ospG
364	5	0.992	0.975	NZ_CP039855.1_pefA	NZ_CP018634.1_pefA
365	5	0.987	0.976	NZ_CP022662.1_ybtX	KY454639.1_ybtX
366	5	0.99	0.983	NZ_CP018634.1_pefB	NZ_CP039855.1_pefB
367	5	0.997	0.995	NC_010115.1_cpeE	NZ_CP013668.1_cpeE
368	5	0.998	0.996	NZ_CP040060.1_CBUA0020	NZ_CP020617.1_CBUA0020
369	5	0.998	0.998	NC_024996.1_mxiM	NZ_CP026820.1_mxiM
370	5	0.997	0.996	NC_010258.1_cpeB	NZ_CP040060.1_cpeB
371	5	0.985	0.972	NC_002120.1_sycH	NC_008791.1_sycH
372	5	0.989	0.985	NZ_CP016943.1_sycE/yerA	NZ_CP019710.1_sycE/yerA
373	5	0.994	0.984	NZ_CP022087.2_aggB	NZ_CP026724.1_aggB
374	5	0.978	0.962	NZ_CP009366.1_yscF	NZ_CP033697.1_yscF
375	5	0.987	0.974	NZ_CP031362.1_ybtP	KY454639.1_ybtP
376	5	0.997	0.997	NZ_CP026775.1_ipgA	NZ_CP026820.1_ipgA
377	4	0.971	0.956	NZ_CP007617.1_capC	NC_012473.1_capC
378	4	0.979	0.961	NZ_CP024279.1_cfaA	CP025878.1_csaA
379	4	0.998	0.997	KX839208.1_mrkJ	NC_019390.1_mrkJ
380	4	0.992	0.99	NZ_CP017178.1_pefD	NZ_CP039855.1_pefD
381	4	0.984	0.978	NZ_CP018634.1_rck	NZ_LT855377.1_rck
382	4	0.996	0.993	NZ_CP033697.1_yopM	NZ_CP019710.1_yopM
383	4	0.995	0.993	NC_017639.1_faeD	NC_011416.1_faeD
384	4	0.991	0.983	NZ_CP026775.1_ipgF	CP044157.1_ipgF
385	4	0.996	0.992	NZ_CP024237.1_eltB	NZ_CP023348.1_eltB
386	4	0.999	0.998	CP025574.1_agg3C	KY706108.1_agg3C
387	4	0.998	0.997	NC_011752.1_agg3D	CP025574.1_agg3D
388	4	0.996	0.995	NZ_CP033714.1_yscX	NC_002120.1_yscX
389	4	0.99	0.975	NZ_CP008815.1_cylI	NZ_CP028837.1_cylI
390	4	0.988	0.983	MF489760.1_IncP1_3	NC_023907.1_IncP1_3
391	3	0.994	0.991	CP026822.1_spa13	NZ_CP026775.1_spa13
392	3	0.994	0.991	CP042948.1_bfpL	AP014804.1_bfpL
393	3	0.998	0.997	NZ_CP015754.1_ybtU	LN831045.1_ybtU
394	3	0.998	0.997	NZ_CP008815.1_cylM	NZ_CP028837.1_cylM
395	3	0.999	0.999	NZ_CP033700.1_ymt	NZ_CP006756.1_ymt
396	3	0.998	0.998	NC_013345.1_repUS16_2_repB(SAP085B)	NZ_CP029168.1_repUS16_2_repB(SAP085B)
397	3	0.993	0.99	NC_002131.1_cpeH	NC_010115.1_cpeH
398	3	0.996	0.994	NC_011603.1_bfpU	AP014804.1_bfpU
399	3	0.998	0.996	NZ_CP015754.1_ybtS	LN831045.1_ybtS
400	3	0.996	0.996	NZ_LR595694.1_Col(BS512)_1	NZ_CP027201.2_Col(BS512)_1
401	3	0.999	0.999	NZ_CP033700.1_caf1A	NZ_CP033693.1_caf1A
402	3	0.999	0.999	NZ_CP033698.1_pla	NC_010158.1_pla
403	3	0.999	0.999	NZ_CP033697.1_yscP	NZ_CP033712.1_yscP
404	3	0.997	0.997	MG904991.1_faeI	NC_011416.1_faeI
405	3	0.997	0.996	NC_012628.1_repUS47_1_repB(pLFE1)	NZ_CP025078.1_repUS47_1_repB(pLFE1)
406	3	0.997	0.995	NZ_CP033714.1_lcrR	NC_002120.1_lcrR
407	3	0.996	0.994	NC_014017.1_yscV/lcrD	NZ_CP019710.1_yscV/lcrD
408	3	0.996	0.996	NC_014017.1_tyeA	NC_002120.1_tyeA
409	3	0.995	0.99	NC_006153.2_yscQ	NZ_CP016943.1_yscQ
410	3	0.989	0.983	NC_004429.1_ColE10_1	NZ_CP034277.1_ColE10_1
411	3	0.968	0.968	NC_001995.1_rep10b_2_rep(pSK6)	NC_001994.1_rep10b_3_rep(pSK3)
412	3	0.999	0.999	NC_007635.1_csdD	NZ_CP013193.1_csdD
413	3	0.998	0.997	CP026844.1_mxiJ	NZ_CP026812.1_mxiJ
414	3	0.997	0.996	NC_008770.1_virB8	NZ_CP038864.1_virB8
415	3	0.969	0.95	NC_008770.1_virB10	NZ_CP007184.1_virB10
416	3	0.997	0.997	NZ_CP037738.1_IncX5_2	NZ_CP026057.1_IncX5_2
417	3	0.998	0.998	NZ_CP022183.1_exsC	NZ_CP038103.1_exsC
418	3	0.999	0.998	NZ_CP022183.1_acrV	NZ_CP038103.1_acrV
419	3	0.999	0.999	NZ_CP022183.1_aopO	NZ_CP038103.1_aopO
420	3	0.998	0.998	NZ_CP017145.1_ati2	NZ_CP038103.1_ati2
421	3	0.996	0.993	NZ_CP010239.1_pet	NC_017627.1_pet
422	3	0.996	0.994	NC_008791.1_yscO	NZ_CP016274.1_yscO
423	3	0.996	0.996	NZ_CP009366.1_ylpB/yscJ	NZ_CP033697.1_ylpB/yscJ
424	3	0.998	0.998	MG904991.1_faeC	NC_011416.1_faeC
425	3	0.991	0.986	MG904991.1_faeF	NC_011416.1_faeF
426	3	0.997	0.996	MG904991.1_faeH	NC_011416.1_faeH
427	3	0.972	0.963	NZ_CP023552.1_aap/aspU	NC_008460.1_aap/aspU
428	3	0.989	0.985	NZ_CP011119.1_pYE854_1	NZ_CP025801.1_pYE854_1
429	3	0.983	0.973	NC_011603.1_bfpG	CP042948.1_bfpG
430	3	0.996	0.994	CP042948.1_bfpD	AP014804.1_bfpD
431	3	0.985	0.979	NC_009779.1_pESA2_1	NC_013284.1_pESA2_1
432	3	0.982	0.968	NC_008502.1_repUS74_1_LSEIA15(ATCC334p1)	NC_019554.1_repUS74_1_LSEIA15(ATCC334p1)
433	3	0.97	0.961	NZ_CP029399.1_repUS27_1_repR(pBM407)	NC_012923.1_repUS27_1_repR(pBM407)
434	3	0.99	0.982	MF062700.1_manC	NZ_CP026400.1_manC
435	3	0.994	0.992	NC_022899.1_spa9	NC_024996.1_spa9
436	2	0.976	0.976	NZ_CP014273.1_yagY/ecpB	LN831044.1_yagY/ecpB
437	2	0.978	0.978	NZ_CP014273.1_yagZ/ecpA	LN831044.1_yagZ/ecpA
438	2	0.97	0.97	NZ_CP014273.1_ykgK/ecpR	LN831044.1_ykgK/ecpR
439	2	0.998	0.998	NZ_CP023552.1_agg3A	NC_011752.1_agg3A
440	2	0.998	0.998	NZ_CP033700.1_caf1	CP006779.1_caf1
441	2	0.98	0.98	NZ_CP033697.1_sycT	NC_008791.1_sycT
442	2	0.997	0.997	NC_014017.1_yscG	NZ_CP019710.1_yscG
443	2	0.999	0.999	MG904991.1_faeJ	NC_011416.1_faeJ
444	2	0.981	0.981	NZ_CP026820.1_ipgE	NC_024996.1_ipgE
445	2	0.965	0.965	NZ_CP029841.1_pefC	NZ_CP020824.1_pefC
446	2	0.999	0.999	NZ_CP033700.1_caf1M	NZ_CP019709.1_caf1M
447	2	0.998	0.998	NC_010115.1_cpeD	NZ_CP040060.1_cpeD
448	2	0.999	0.999	NZ_CP015778.1_capB	NC_002146.1_capB
449	2	0.985	0.985	NZ_CP042247.1_cdtC	NC_012944.1_cdtC
450	2	0.992	0.992	NZ_AP018727.1_hasC	NZ_AP018729.1_hasC
451	2	0.998	0.998	NZ_LR135240.1_rep18a_1_repA(p200B)	NZ_LR135296.1_rep18a_1_repA(p200B)
452	2	0.999	0.999	NZ_CP015754.1_ybtQ	NZ_CP027063.3_ybtQ
453	2	0.975	0.975	NZ_CP029459.1_C2I	NC_015418.1_C2I
454	2	0.997	0.997	NC_022743.1_aggC	NZ_CP026724.1_aggC
455	2	0.991	0.991	NC_022743.1_aggD	NZ_CP026724.1_aggD
456	2	0.999	0.999	NZ_CP022183.1_exsD	NZ_CP038103.1_exsD
457	2	0.993	0.993	NZ_CP022183.1_aopD	NZ_CP038103.1_aopD
458	2	0.998	0.998	NZ_CP022183.1_aopN	NZ_CP038103.1_aopN
459	2	0.997	0.997	NZ_CP022183.1_ascL	NZ_CP038103.1_ascL
460	2	0.993	0.993	NC_004565.1_tetX	NC_022778.1_tetX
461	2	0.996	0.996	NZ_CP033697.1_yscS	NZ_CP016943.1_yscS
462	2	0.999	0.999	NZ_CP031362.1_ybtT	NZ_CP022662.1_ybtT
463	2	0.981	0.981	NC_010115.1_cpeG	NC_010258.1_cpeG
464	2	0.952	0.952	NC_021503.1_repUS67_1_LRI1898(pLRI01)	NZ_CP030090.1_repUS67_1_LRI1898(pLRI01)
465	2	0.996	0.996	NC_028464.1_IncW_1	NC_010643.1_IncW_1
466	2	0.942	0.942	NC_013453.1_repUS20_1_rep(pAVX)	NZ_CP042651.1_repUS20_2_rep(pCH91)
467	2	0.995	0.995	NZ_CP022178.1_ascE	NZ_CP038103.1_ascE
468	2	0.986	0.986	NC_009704.1_pIP31758(p59)_1_p59	NZ_CP028489.1_pIP31758(p59)_1_p59
469	2	0.999	0.999	NZ_CP022183.1_ascJ	NZ_CP038103.1_ascJ
470	2	0.999	0.999	NZ_CP022183.1_exsA	NZ_CP038103.1_exsA
471	2	0.993	0.993	NZ_CP022183.1_aopB	NZ_CP038103.1_aopB
472	2	0.999	0.999	NZ_CP022183.1_ascN	NZ_CP038103.1_ascN
473	2	0.999	0.999	NZ_CP008815.1_cylB	NZ_CP028286.1_cylB
474	2	0.99	0.99	DQ659147.1_Col(IMGS31)_1	NC_011406.1_Col(IMGS31)_1
475	2	0.995	0.995	KM107844.1_Col(IRGK)_1	NC_011405.1_Col(IRGK)_1
476	2	0.995	0.995	NC_011603.1_bfpB	AP014804.1_bfpB
477	2	0.999	0.999	CP012903.1_IncT_1	NC_003905.1_IncT_1
478	2	0.981	0.981	KY303941.1_repUS26_1_EFD32pB0001(EFD32pB)	NC_018223.1_repUS26_1_EFD32pB0001(EFD32pB)
479	2	0.964	0.964	NC_007773.1_cpe	NC_015712.1_cpe
480	2	0.998	0.998	NC_019343.1_IncFII(p96A)_1_p96A	NZ_CP012834.1_IncFII(p96A)_1_p96A
481	2	0.998	0.998	NZ_CP023552.1_agg3B	CP025574.1_agg3B
482	2	0.988	0.988	NC_011603.1_bfpA	AP014804.1_bfpA
483	2	0.995	0.995	NC_011603.1_bfpP	AP014804.1_bfpP
484	2	0.998	0.998	AP014804.1_bfpI	CP042948.1_bfpI
485	2	0.994	0.994	NZ_CP027450.1_pEC4115_1	NZ_CP008807.1_pEC4115_1
486	2	0.999	0.999	NC_005022.1_rep36_2_rep(pDP1)	NC_005021.1_rep36_3_rep(pSMB1)
487	2	0.994	0.994	NC_008350.1_repUS60_1_ORF2(pSpnP1)	NZ_LR595849.1_repUS60_1_ORF2(pSpnP1)
488	2	0.988	0.988	NZ_CP014273.1_yagW/ecpD	LN831044.1_yagW/ecpD
489	2	0.99	0.99	AP014804.1_bfpK	CP042948.1_bfpK
490	2	0.996	0.996	CP042948.1_bfpF	AP014804.1_bfpF
491	2	0.996	0.996	NZ_CP028837.1_cylR1	NZ_CP028721.1_cylR1
492	2	0.986	0.986	NC_013969.1_repUS19_1_rep(pDLK3)	NZ_CP044096.1_repUS19_1_rep(pDLK3)
493	2	0.996	0.996	NZ_CP022183.1_acrG	NC_009350.1_acrG
