# Supplementary material for: Clustering biological sequences with dynamic sequence similarity threshold
Source: BMC Bioinformatics. 2022 Mar 30;23:108. doi: 10.1186/s12859-022-04643-9 (PMC8969259; doi:10.1186/s12859-022-04643-9)
Supplement: Supplementary file 11 — Additional file 11. ALFATClust cluster evaluation report for the plasmid nucleotide sequence dataset (γlow = 0.8). [file 12859_2022_4643_MOESM11_ESM.csv]

Cluster Id	No. of sequences	Average sequence identity	Min. sequence identity	Center sequence	Sequence for min. sequence identity
1	3	0.939	0.917	NZ_CP022660.1_IncFII(Yp)_1_Yersenia	CP030220.1_IncFII(Yp)_1_Yersenia
2	2	0.841	0.841	CP030222.1_IncFII_1_pSFO	NC_019343.1_IncFII(29)_1_pUTI89
3	5	0.868	0.794	NZ_CP018918.1_IncFII(S)_1	NZ_CP032488.1_IncFII_1_pKP91
4	9	0.945	0.814	NZ_CP040705.1_rep14b_4_EMQU3221(pQY003)	NZ_LR135269.1_rep14b_4_EMQU3221(pQY003)
5	4	0.942	0.827	NZ_LR135413.1_rep14b_3_rep(pRI1)	KY978588.1_rep14b_4_EMQU3221(pQY003)
7	18	0.977	0.905	NZ_CP014902.1_rep28_2_LBPp6g007(LBPp6)	NZ_CP042373.1_rep28_2_LBPp6g007(LBPp6)
9	5	0.959	0.941	MF383377.1_rep28_1_repA(pCIS4)	NZ_CP017701.1_rep28_1_repA(pCIS4)
10	227	0.946	0.555	LT906556.1_IncFII(pCoo)_1_pCoo	KX276657.1_IncFIC(FII)_1
12	30	0.912	0.848	NZ_CP009275.1_IncFII_1_pKP91	NZ_CP035637.1_IncFII(Yp)_1_Yersenia
13	5	0.86	0.812	NZ_CP035035.1_IncFII(pRSB107)_1_pRSB107	NZ_CP026189.1_IncFII_1_pSFO
14	2	0.849	0.849	NZ_AP013065.1_IncFII(Y)_1_ps	NZ_CP018920.1_IncFII(Y)_1_ps
15	72	0.894	0.809	KY020154.1_IncFII(Yp)_1_Yersenia	KU295132.1_FII(pBK30683)_1
16	8	0.963	0.935	LT603681.1_rep14b_3_rep(pRI1)	CP038176.1_rep14b_3_rep(pRI1)
17	3	0.876	0.873	NC_022881.1_rep14b_4_EMQU3221(pQY003)	CP044281.1_rep14b_2_EFAU085p6001(AUS0085p6)
19	21	0.96	0.866	NZ_CP028328.1_rep28_2_LBPp6g007(LBPp6)	NZ_CP031201.1_rep28_2_LBPp6g007(LBPp6)
20	8	0.967	0.936	NZ_AP017933.1_rep28_1_repA(pCIS4)	NZ_CP019754.1_rep28_1_repA(pCIS4)
22	5	0.992	0.981	NC_001767.1_rep7a_10_ORF(pKH1)	NC_010284.1_rep7a_10_ORF(pKH1)
23	2	0.997	0.997	CP003669.1_rep7a_1_CDS11947(pSZ4)	NC_019969.1_rep7a_1_CDS11947(pSZ4)
25	14	0.942	0.879	NZ_CP010403.1_rep20_13_repA(p11819p97)	NZ_CP018843.1_rep20_14_repA(pSSAP2)
26	2	0.974	0.974	KX274135.1_rep20_14_repA(pSSAP2)	NZ_CP018777.1_rep20_14_repA(pSSAP2)
27	5	0.998	0.994	NZ_LR135286.1_rep14a_3_EFAU085p5001(AUS0085p5)	NZ_LR135391.1_rep14a_3_EFAU085p5001(AUS0085p5)
29	29	0.992	0.976	NC_021552.1_rep19_3_CDS20(pSJH901)	NC_010419.1_rep19_12_rep(pN315)
30	2	0.999	0.999	NZ_CP025497.1_rep24b_1_rep(pWBG749)	NZ_CP042047.1_rep24b_1_rep(pWBG749)
31	89	0.921	0.782	NZ_CP012274.1_rep38_2_repA(LBPp1)	NZ_CP017412.1_rep38_1_rep(pLBUC03)
32	3	0.989	0.98	NZ_CP025413.1_rep38_2_repA(LBPp1)	NZ_CP018182.1_rep38_2_repA(LBPp1)
33	6	0.932	0.869	NZ_CP011537.1_rep38_1_rep(pLBUC03)	NC_008498.1_rep38_1_rep(pLBUC03)
34	2	0.93	0.93	NZ_CP008840.1_rep38_1_rep(pLBUC03)	NC_011839.1_rep38_2_repA(LBPp1)
35	2	0.987	0.987	MF706324.1_rep5c_1_rep(pRJ9)	NZ_CP029651.1_rep5c_1_rep(pRJ9)
37	2	0.96	0.96	NZ_CP030249.1_rep5c_1_rep(pRJ9)	NC_013379.2_rep5c_1_rep(pRJ9)
41	4	0.995	0.995	NC_010260.1_rep34_3_repB(pW2580)	KJ951052.1_rep34_3_repB(pW2580)
43	14	0.935	0.829	CP034582.1_rep32_1_pli0023(pLI100)	NZ_CP014892.1_rep32_1_pli0023(pLI100)
45	28	0.968	0.905	NZ_CP029167.1_rep20_3_rep(pTW20)	NZ_CP013716.1_rep20_14_repA(pSSAP2)
47	9	0.891	0.849	MH587578.1_rep13_13_repRC(pSK41)	NZ_CP015643.1_rep13_11_ORF9(pACK2)
49	7	0.948	0.89	CP027110.1_IncFIB(pCTU1)_1_pCTU1	NC_013283.1_IncFIB(pCTU1)_1_pCTU1
51	20	0.966	0.907	CP014995.1_IncFIB(pHCM2)_1_pHCM2	NZ_CP033097.1_IncFIB(pHCM2)_1_pHCM2
52	5	0.998	0.996	MG825385.1_IncFIB(pLF82)_1_pLF82	MG904996.1_IncFIB(pLF82)_1_pLF82
53	22	0.971	0.939	NC_011418.1_Col440II_1	NZ_CP010364.1_Col440II_1
55	3	0.998	0.998	NZ_CP016715.1_repUS42_1_repB(pVF18)	CP016714.1_repUS42_1_repB(pVF18)
57	6	0.952	0.938	NC_005814.1_IncFII(pCRY)_1_pCRY	NZ_CP018922.1_IncFII(pCRY)_1_pCRY
59	13	0.928	0.878	NC_007352.1_rep19c_4_rep(pSSP2)	NZ_CP017467.1_rep19c_1_CDS45(pLEW6932)
61	8	0.924	0.859	NZ_CP034579.1_rep33_2_rep(pK214)	NC_011610.1_rep32_1_pli0023(pLI100)
62	6	0.996	0.989	NZ_CP016698.1_rep32_1_pli0023(pLI100)	NC_015912.1_rep32_1_pli0023(pLI100)
63	27	0.849	0.813	NC_009137.1_rep33_2_rep(pK214)	CP029292.1_rep33_2_rep(pK214)
67	57	0.922	0.825	NC_017348.1_rep21_13_p020(pLGA251)	NZ_CP042047.1_rep21_15_SAP108D001(SAP108D)
68	5	0.931	0.916	NZ_CP019566.1_rep21_1_rep(pWBG754)	KP702950.1_rep21_1_rep(pWBG754)
69	23	0.976	0.928	NZ_CP043512.1_IncFII(pECLA)_1_pECLA	NZ_CP035636.1_IncFIB(pENTE01)_1_pENTE01
71	22	0.992	0.946	NZ_CP014273.1_IncFIA_1	NZ_CP022275.1_FIA(pBK30683)_1
72	7	0.983	0.94	AP019534.1_IncFIA(HI1)_1_HI1	NZ_CP043512.1_IncFIA(HI1)_1_HI1
73	4	0.942	0.923	NC_012208.1_Col(Ye4449)_1	NZ_CP034278.1_Col(Ye4449)_1
75	2	0.985	0.985	LN846933.1_rep33_1_rep(pSMA198)	NZ_CP016848.1_rep33_1_rep(pSMA198)
77	52	0.966	0.918	MG825383.1_IncFIB(K)_1_Kpn3	NZ_CP015754.1_IncFIB(K)_1_Kpn3
79	6	0.95	0.911	NC_013390.1_rep5b_5_SAP108B006(SAP108B)	NC_011522.1_rep5b_2_rep(pRJ6)
81	137	0.982	0.941	MF174860.1_IncFIB(AP001918)_1	NZ_CP025678.1_IncFIB(AP001918)_1
83	8	0.975	0.935	NC_008766.1_IncP1_2	JX469829.1_IncP1_2
84	2	0.938	0.938	JN106167.1_IncP1_2	JQ004409.1_IncP1_2
85	12	0.998	0.987	NZ_CP026577.2_IncX3_1	KR822247.1_IncX3_1
86	9	0.994	0.982	NZ_CP012734.1_IncX3_1	NZ_CP027574.1_IncX3_1
87	10	0.986	0.973	NZ_CP025462.1_iucD	NZ_CP024459.1_iucD
88	2	0.962	0.962	NZ_CP042247.1_iucD	NZ_CP010372.1_iucD
89	7	1.0	1.0	KU882685.1_rep22_1a_repB(pUB110)	NZ_CP029661.1_rep22_1a_repB(pUB110)
90	5	0.998	0.995	KY579373.1_repUS12_3_rep(pMSA16)	KX274135.1_repUS12_3_rep(pMSA16)
91	4	0.997	0.994	NC_010290.1_rep11c_2_repA(pJS33)	NC_020554.1_rep11c_1_repA(pAR6)
92	3	0.969	0.938	NZ_LR135241.1_rep11a_1_repA(pB82)	NZ_CP041265.1_rep11c_1_repA(pAR6)
93	35	0.947	0.92	NZ_CP033633.1_IncB/O/K/Z_3	NZ_CP024246.1_IncB/O/K/Z_4
94	3	0.963	0.934	CP025255.1_IncB/O/K/Z_1	NZ_CP030204.1_IncB/O/K/Z_1
95	7	0.996	0.991	NZ_CP026820.1_mxiK	NZ_CP026783.1_mxiK
96	3	0.998	0.997	CP026844.1_mxiN	NZ_CP026812.1_mxiN
99	10	0.918	0.871	KX912254.1_IncQ2_1	NC_015852.1_IncQ2_1
101	3	0.997	0.996	NZ_CP024279.1_cfaB	NZ_CP025858.1_cfaB
103	15	0.936	0.827	NC_010626.1_rep13_4_rep(pKH13)	CP015627.1_rep13_1_ORF(pC194)
105	2	0.985	0.985	NC_005026.1_repUS2_1_repA(pBI143)	NZ_CP044099.1_repUS2_1_repA(pBI143)
109	11	0.944	0.89	NZ_CP018936.1_rep3_3_rep(pBT9727)	NZ_CP024118.1_rep3_3_rep(pBT9727)
113	2	0.999	0.999	NC_013393.1_repUS9_1_rep(pSK1)	NZ_LR027872.1_repUS9_1_rep(pSK1)
114	38	0.891	0.69	CP016074.1_rep7a_15_repC(pS0385p1)	NC_017335.1_rep7a_18_rep(pS0385p2)
116	6	0.959	0.936	CP031281.1_rep5d_1_rep(pJE1)	NZ_CP022251.1_rep5d_1_rep(pJE1)
119	2	0.999	0.999	KF831355.1_rep24b_1_rep(pWBG749)	NC_013327.1_rep24b_1_rep(pWBG749)
120	8	0.913	0.865	MH785233.1_rep16_6_SAP071A015(SAP071A)	NZ_CP022057.1_rep16_6_SAP071A015(SAP071A)
122	10	0.951	0.845	NZ_AP017923.1_rep24a_1_rep(pWBG745)	MH587574.1_rep24a_1_rep(pWBG745)
123	3	0.946	0.91	KU882686.1_rep24c_1_rep(pSSAP1)	NZ_CP017461.1_rep24c_1_rep(pSSAP1)
124	3	0.999	0.999	NC_010242.1_repUS64_1_repA(pR18)	NZ_CP037439.1_repUS64_1_repA(pR18)
125	2	0.879	0.879	NC_025160.1_repUS64_1_repA(pR18)	NZ_CP019715.1_repUS64_1_repA(pR18)
127	7	0.995	0.975	NZ_CP035792.1_rep21_20_p020(pLGA251)	NC_013351.1_rep21_20_p020(pLGA251)
129	8	0.963	0.939	NC_004671.1_rep9b_4_repA2(pTEF2)	KY513281.1_rep9b_2_prgW(EF62pC)
130	6	0.955	0.935	NZ_CP028722.1_rep9c_2_prgW(pCF10)	NZ_CP028721.1_rep9c_1_repA(pTW9)
131	2	0.998	0.998	NC_010096.1_rep34_6_repB(pMV158)	NC_001380.1_rep34_5_repB(pLS1)
132	2	1.0	1.0	NZ_CP034117.1_repUS35_1_A28412072(pvSw2)	NZ_HG813244.1_rep5d_1_rep(pJE1)
135	9	0.94	0.878	MH431899.1_repUS76_1_rep(pSE12228p05)	NZ_HG813246.1_repUS76_1_rep(pSE12228p05)
136	5	0.997	0.991	NZ_CP010404.1_rep10_4_repL(pDLK1)	NC_001376.1_rep10_2_CDS1(pIM13)
138	11	0.985	0.915	CP044276.1_rep2_1_orf1(pRE25)	NC_022883.1_rep2_3_repR(pQY082)
141	16	0.963	0.904	NZ_CP018738.1_Col440II_1	NZ_CP024486.1_Col440II_1
142	11	0.989	0.967	KF743818.1_IncP1_2	NZ_CP018471.1_IncP1_2
143	23	0.973	0.929	MG674581.1_rep1_4_repE(pIP816)	NC_014475.1_rep1_8_repE(pWZ909)
145	16	0.99	0.977	NZ_LR134211.1_rmpA2	NZ_CP034776.1_rmpA2
146	13	0.993	0.964	NZ_LR134211.1_rmpA	NZ_CP019049.1_rmpA
147	9	0.996	0.989	NZ_CP035775.1_IncX4_2	NC_021841.1_IncX4_2
148	5	0.975	0.917	NZ_CP041625.1_IncX4_2	NZ_CP024283.1_IncX4_2
149	6	0.996	0.992	KX084392.1_IncX4_1	KY075655.1_IncX4_1
151	13	0.996	0.989	NC_009837.1_iroD	NZ_CP012377.1_iroD
152	5	0.995	0.993	NZ_LR134211.1_iroD	NZ_FO834905.1_iroD
154	72	0.942	0.782	NZ_CP027176.1_ColRNAI_1	NZ_CP039575.1_Col440I_1
155	4	0.971	0.949	NZ_CP021102.1_ColRNAI_1	NZ_CP014319.1_ColRNAI_1
156	2	0.909	0.909	NZ_CP026384.1_IncFII(pMET)_1_pMET1	NC_010726.1_IncFII(pMET)_1_pMET1
158	17	0.987	0.971	NZ_CP032463.1_rep28_1_repA(pCIS4)	NZ_CP021483.1_rep28_1_repA(pCIS4)
159	32	0.937	0.863	NZ_CP019004.1_Col(MG828)_1	NZ_CP005932.1_Col(MG828)_1
161	2	0.98	0.98	NZ_CP031103.1_repA_2_pKPC-2	NZ_CP040894.1_repA_2_pKPC-2
163	28	0.936	0.893	NZ_CP017178.1_IncFIB(S)_1	NZ_CP019175.1_IncFIB(pB171)_1_pB171
167	54	0.873	0.824	NZ_CP042422.1_rep31_1_LCKp400005(pLCK4)	NZ_CP012876.1_rep31_2_LKI10596(LkipL4719)
168	16	0.954	0.917	NC_015429.1_repUS73_1_rep(pLBUC02)	NZ_CP021475.1_rep38_2_repA(LBPp1)
169	4	0.945	0.926	NZ_CP012652.1_repUS73_1_rep(pLBUC02)	NZ_CP040501.1_repUS73_1_rep(pLBUC02)
171	2	0.993	0.993	NC_006663.1_rep5e_2_SAP018B003(SAP018B)	NC_013387.1_rep5e_2_SAP018B003(SAP018B)
173	22	0.991	0.972	MH785258.1_rep16_5_SAP041A019(pWBG759)	NC_013301.1_rep16_1_CDS8(pSAS)
174	16	0.903	0.754	NC_013383.1_rep39_1_repA(SAP110A)	NZ_CP031278.1_rep19b_1_repA(SAP105A)
175	3	0.97	0.965	NZ_CP034116.1_rep5e_1_rep(pSHaeC)	NZ_CP031887.1_rep5e_1_rep(pSHaeC)
176	2	0.998	0.998	NC_007171.1_rep5e_1_rep(pSHaeC)	NC_013388.1_rep5e_2_SAP018B003(SAP018B)
178	27	0.966	0.909	CP042894.1_IncQ1_1	KX575838.1_IncQ1_1
180	4	0.953	0.863	NC_007351.1_repUS10_1_CDS25(pSSP1)	NZ_CP017461.1_repUS10_1_CDS25(pSSP1)
181	10	0.94	0.841	KJ868089.1_repUS64_1_repA(pR18)	NC_010914.3_repUS64_1_repA(pR18)
183	12	0.976	0.948	NZ_CP018220.1_IncA/C2_1	AP018579.1_IncA/C2_1
184	2	0.988	0.988	NZ_LN681228.1_IncA/C2_1	AP014939.1_IncA/C2_1
185	5	0.944	0.922	NC_004747.1_rep37_3_rep(pND103)	NC_005098.1_rep37_2_repA(pt38)
187	5	0.965	0.954	NZ_CP028286.1_rep9a_1_repA(pAD1)	NZ_CP028836.1_rep9a_1_repA(pAD1)
188	5	0.955	0.939	KM521836.1_rep15_1_repA(pLW043)	MH587578.1_rep15_1_repA(pLW043)
189	3	0.976	0.956	NC_010279.1_rep23_2_rep(pV030)	CP013960.1_rep23_2_rep(pV030)
190	3	0.989	0.989	NZ_LR135184.1_rep14a_4_rep(AUS0004p3)	CP003354.1_rep14a_4_rep(AUS0004p3)
191	9	0.996	0.988	NC_009837.1_iroB	NZ_CP012377.1_iroB
192	4	0.993	0.99	NZ_LR134211.1_iroB	CP023135.2_iroB
193	3	0.998	0.998	NC_016825.1_IncHI1A_1	NZ_CP037911.1_IncHI1A_1
195	3	1.0	1.0	NZ_LR135376.1_rep11a_1_repA(pB82)	NZ_CP019210.1_rep11a_1_repA(pB82)
196	6	0.938	0.902	KF559315.1_repUS54_1_rep2(pYSI8)	NZ_CP029969.1_repUS54_1_rep2(pYSI8)
197	3	0.997	0.996	NC_021574.1_repUS54_1_rep2(pYSI8)	NC_016635.1_repUS54_1_rep2(pYSI8)
198	2	0.977	0.977	NC_004958.1_rep35_2_ORF2(pSMQ172)	NC_002776.1_rep35_1_repB(pER13)
200	2	0.998	0.998	NZ_CP032158.1_repUS46_1_SAP099B017(SAP099B)	CP016970.1_repUS46_1_SAP099B017(SAP099B)
202	2	1.0	1.0	NC_003789.1_Col(MGD2)_1	NZ_CP024488.1_Col(MGD2)_1
204	113	0.946	0.838	NC_025150.1_Col440I_1	NZ_CP037445.1_ColRNAI_1
212	3	0.954	0.919	NZ_CP020606.1_rep32_2_repB(pVF22)	CP034575.1_rep32_2_repB(pVF22)
214	2	1.0	1.0	KY454616.1_ColKP3_1	NZ_LR595693.1_ColKP3_1
218	31	0.972	0.908	NC_008489.1_Col156_1	CP035010.1_Col156_1
219	10	0.946	0.902	NZ_CP026959.1_repUS70_1_repA(SAP047A)	NZ_CP016859.1_repUS70_1_repA(SAP047A)
220	16	0.899	0.848	NZ_CP013728.1_Col(SD853)_1	NZ_CP022558.1_Col(SD853)_1
221	5	0.935	0.871	KU707950.1_repUS53_1_repB(pJB01)	NC_006427.1_repUS53_1_repB(pJB01)
222	39	0.975	0.956	NZ_FO834904.1_IncFIA(HI1)_1_HI1	NZ_CP023358.1_IncFIA(HI1)_1_HI1
223	25	0.998	0.992	NZ_CP026494.1_iroC	NZ_CP012377.1_iroC
224	11	0.999	0.994	NZ_LR134211.1_iroC	NZ_FO834905.1_iroC
225	12	0.991	0.979	NZ_CP025462.1_iucA	NZ_CP035776.1_iucA
228	14	0.925	0.882	MH587577.1_repUS5_2_BJL6515670(pAVX)	MH587576.1_repUS5_2_BJL6515670(pAVX)
229	14	0.974	0.901	NC_009837.1_iucC	NZ_CP025462.1_iucC
230	3	0.97	0.941	NZ_CP035471.1_IncN3_1	LT985223.1_IncN2_1
231	3	0.98	0.975	NZ_CP017587.1_IncN3_1	NZ_CP019907.1_IncN3_1
232	11	0.94	0.876	NZ_CP007617.1_rep3_4_CDS38(pOX2)	NZ_CP031063.1_rep3_4_CDS38(pOX2)
234	12	0.977	0.964	HG796434.1_ColpVC_1	NZ_CP030116.1_ColpVC_1
239	41	0.968	0.917	NC_013503.1_IncX1_1	NC_019254.1_IncX1_4
242	13	0.944	0.909	NZ_CP041128.1_pSM22_1	NZ_CP013047.2_pSM22_1
243	4	0.94	0.918	NZ_CP010193.1_pXuzhou21_1	NC_011148.1_pSL483_1
244	32	0.97	0.87	NZ_CP024854.1_IncI1_1_Alpha	NZ_CP042248.1_IncI_Gamma_1
245	4	0.946	0.917	NZ_CP029067.1_repUS28_repE(pQY182)	NZ_CP025224.1_repUS28_repE(pQY182)
246	7	0.946	0.913	MF072964.1_IncHI1B(CIT)_1_pNDM-CIT	NZ_CP024236.1_IncHI1B(R27)_1_R27
247	24	0.989	0.906	NC_009837.1_iroN	NZ_CP019049.1_iroN
248	6	0.938	0.901	NZ_CP019648.1_Col8282_1	NZ_CP038795.1_Col8282_1
249	17	0.974	0.943	NC_019373.1_Col3M_1	NC_023321.1_Col3M_1
250	11	0.964	0.882	NZ_LR135354.1_rep18b_1_BO23315710(pE1p13)	NZ_LR135264.1_rep18b_1_BO23315710(pE1p13)
251	5	0.936	0.873	NZ_CP025904.1_cfaE	CP025878.1_csaE
252	9	0.959	0.916	NC_013034.2_repUS18_1_rep(pKKS825)	NC_013963.1_repUS18_1_rep(pKKS825)
253	2	0.915	0.915	NC_012003.1_repUS56_1_EFA0012(pTEF1)	NC_004669.1_repUS56_1_EFA0012(pTEF1)
254	2	0.821	0.821	NC_001949.1_rep33_2_rep(pK214)	NC_009751.1_rep33_2_rep(pK214)
255	5	0.96	0.923	NZ_CP040905.1_repUS43_1_CDS12738(DOp1)	LN831031.1_repUS43_1_CDS12738(DOp1)
256	9	0.986	0.911	NZ_CP009055.1_repUS33_1_repA(pGdh442)	NZ_CP028161.1_repUS33_1_repA(pGdh442)
257	3	0.95	0.9	KX579977.1_rep27_2_repA(pSGG1)	NC_015219.1_rep27_1_rep(pSGG1)
258	4	0.971	0.917	NC_008791.1_IncFII(pYVa12790)_1_pYVa12790	NZ_CP007450.1_IncFII(pYVa12790)_1_pYVa12790
259	6	0.955	0.93	NZ_CP024674.1_IncFII(SARC14)_1_SARC14	NZ_CP017586.1_IncFII(SARC14)_1_SARC14
260	17	0.97	0.936	NZ_CP018711.1_IncR_1	NZ_CP020054.1_IncR_1
261	131	0.859	0.762	CP011417.1_ipaH1.4	NZ_CP026789.1_ipaH4.5
262	25	0.973	0.926	NZ_CP023916.1_IncFII(K)_1	NZ_CP030205.1_IncFII(K)_1
263	19	0.926	0.861	NZ_CP028722.1_prgB/asc10	NZ_CP041739.1_asa1
264	51	0.969	0.96	NC_004851.1_ospC3	NC_019197.1_ospC4
265	33	0.942	0.847	MF156266.1_IncL/M(pMU407)_1_pMU407	NZ_CP022153.1_IncL/M(pOXA-48)_1_pOXA-48
267	5	0.969	0.946	NZ_LT991956.1_IncFIB(pECLA)_1_pECLA	NZ_CP039454.1_IncFIB(pECLA)_1_pECLA
268	6	0.983	0.913	NZ_LR135330.1_rep14a_1_CDS2(pEFNP1)	NZ_LR134110.1_rep14a_2_ORF1(pKQ10)
269	4	0.974	0.954	NZ_CP025858.1_cfaD'	NZ_CP024244.1_cfaD'
270	6	0.956	0.929	MK413723.1_iucB	NZ_CP010372.1_iucB
271	3	0.975	0.96	NZ_CP033697.1_yscA	NC_008791.1_yscA
272	3	0.931	0.931	MK046688.1_repUS23_1_repA(SAP099B)	KP702950.1_repUS23_1_repA(SAP099B)
273	12	0.988	0.952	NZ_CP025462.1_IncFIB(Mar)_1_pNDM-Mar	NZ_CP032356.1_IncFIB(Mar)_1_pNDM-Mar
274	3	0.965	0.934	NZ_CP026284.1_IncFII(pKPX1)	NZ_CP024835.1_IncFII(pKPX1)
275	2	0.941	0.941	NZ_CP035215.1_RepA_1_pKPC-CAV1321	NZ_CP011133.1_RepA_1_pKPC-CAV1321
276	6	0.979	0.908	NZ_CP044051.1_IncHI2_1	NC_021845.1_IncHI2_1
277	35	0.967	0.893	MG299148.1_IncI2_1_Delta	CP016388.1_IncI2_1
278	3	0.95	0.901	NZ_CP024238.1_csvA	NZ_CP023347.1_csfA
279	4	0.977	0.948	MK036884.1_repA_1_pKPC-2	NZ_CP032210.1_repA_1_pKPC-2
280	6	0.989	0.948	NZ_CP014535.1_repUS7_2_rep(pMG1)	NZ_CP041255.1_repUS7_2_rep(pMG1)
281	2	0.942	0.942	NC_018699.1_repUS72_1_C27008541(pKLC4)	NZ_CP035749.1_repUS72_1_C27008541(pKLC4)
282	2	0.932	0.932	NZ_CP017991.1_IncFIB(pENTAS01)_1_pENTAS01	NC_015963.1_IncFIB(pENTAS01)_1_pENTAS01
283	3	0.948	0.916	NZ_CP044104.1_repUS62_1_repA(pDN571)	KJ951051.1_repUS62_1_repA(pDN571)
284	5	0.96	0.934	NZ_CP035138.1_repUS57_1_rep(AUS0004p2)	KU892126.1_repUS57_1_rep(AUS0004p2)
285	3	0.969	0.953	NC_017284.1_Cjp54	NZ_CP007184.1_Cjp54
286	5	0.964	0.94	NZ_CP016686.1_repUS4_1_repA(pCI2000)	NZ_CP016700.1_repUS4_1_repA(pCI2000)
287	2	0.924	0.924	NC_002799.1_rep4a_1_repB(pCRL2911)	NC_004947.1_rep4a_2_CDS3(pKC5b)
288	48	0.99	0.96	NZ_CP027545.1_hlyA	NZ_CP042296.1_hlyA
289	40	0.991	0.964	NZ_CP028625.1_hlyD	NZ_CP012498.1_hlyD
290	39	0.993	0.97	NZ_CP027576.1_hlyB	NZ_CP042296.1_hlyB
291	34	0.998	0.997	CP011417.1_icsA/virG	CP026822.1_icsA/virG
292	32	0.997	0.987	CP011417.1_icsP/sopA	CP012142.1_icsP/sopA
293	31	0.989	0.976	NZ_CP027375.1_espP	NZ_CP027311.1_espP
294	28	0.996	0.978	NZ_CP026763.1_ospD3/senA	NZ_CP026781.1_ospD3/senA
295	26	0.983	0.968	KY354306.1_IncFIB(pKPHS1)_1_pKPHS1	NZ_CP031803.1_IncFIB(pKPHS1)_1_pKPHS1
296	26	0.999	0.998	NZ_CP031914.1_toxB	NZ_CP027334.1_toxB
297	25	0.982	0.967	NZ_CP024476.1_ipgD	CP026833.1_ipgD
298	25	0.999	0.997	NZ_CP026732.1_ospD2	NZ_CP026830.1_ospD2
299	25	0.997	0.994	CP011417.1_virA	CP026844.1_virA
300	24	0.995	0.988	NZ_CP026820.1_ospD1	NZ_CP026775.1_ospD1
301	24	0.995	0.99	NZ_CP011062.1_IncN_1	NZ_CP019900.1_IncN_1
302	23	0.978	0.963	NC_024996.1_ipaD	CP026844.1_ipaD
303	23	0.996	0.978	NZ_CP026826.1_ipaA	NC_022899.1_ipaA
304	22	0.986	0.967	NZ_CP028625.1_hlyC	NZ_CP012493.1_hlyC
305	22	0.997	0.993	NZ_CP018990.1_iutA	CP023135.2_iutA
306	22	0.996	0.967	CP011417.1_ospC1	NC_022899.1_ospC1
307	21	0.988	0.974	NC_024996.1_mxiG	NZ_CP026820.1_mxiG
308	21	0.993	0.981	CP011417.1_icsB	NC_024996.1_icsB
309	21	0.997	0.992	NZ_CP039855.1_spvB	HG970001.1_spvB
310	20	0.995	0.986	NZ_CP033042.1_repUS15_2_repA(pNB2354p1)	NZ_CP040906.1_repUS15_2_repA(pNB2354p1)
311	20	0.994	0.988	NZ_CP027199.1_IncY_1	NZ_CP040069.1_IncY_1
312	19	0.979	0.95	NZ_CP033697.1_lcrV	NZ_CP009366.1_lcrV
313	19	0.991	0.983	NZ_CP021203.1_p0111_1	NZ_AP018809.1_p0111_1
314	19	0.997	0.993	CP023646.1_spa40	NZ_CP020087.1_spa40
315	19	0.989	0.978	CP011417.1_ipaC	NZ_CP026796.1_ipaC
316	19	0.993	0.988	CP011417.1_ipaB	NZ_CP026812.1_ipaB
317	18	0.997	0.991	NC_012124.1_spvR	NZ_CP032850.1_spvR
318	18	0.997	0.994	NC_019390.1_mrkC	NZ_CP006642.1_mrkC
319	17	0.991	0.981	NZ_CP033714.1_yopO/ypkA	NZ_CP016943.1_yopO/ypkA
320	16	0.983	0.97	CP023646.1_ospE2	NC_017319.1_ospE1
321	16	0.996	0.988	NZ_CP026804.1_spa47	NZ_CP024469.1_spa47
322	15	0.997	0.992	NZ_CP025403.1_iroE	NC_011980.1_iroE
323	14	0.982	0.964	NZ_LT598666.1_rep17_2_repA(AUS0004p1)	NZ_CP019974.1_rep17_3_repA(Aus0085p2)
324	14	0.997	0.994	CP042895.1_IncHI2A_1	CP042616.1_IncHI2A_1
325	14	0.996	0.974	CP011417.1_senB	NZ_CP017473.1_senB
326	14	0.997	0.988	NZ_CP026826.1_mxiA	NC_022899.1_mxiA
327	14	0.995	0.99	NZ_CP033714.1_yopH	NC_008791.1_yopH
328	13	0.986	0.957	NZ_CP033714.1_yopJ/yopP	NZ_CP016943.1_yopJ/yopP
329	13	0.994	0.981	NZ_CP023352.1_etpB	NZ_CP025846.1_etpB
330	12	0.988	0.97	NZ_CP010069.1_yopE	NZ_CP009366.1_yopE
331	12	0.998	0.997	NZ_CP026796.1_ospF	NZ_CP026775.1_ospF
332	12	0.994	0.958	NZ_CP017683.1_sed	NZ_CP007658.1_sed
333	11	0.986	0.975	NZ_CP033697.1_virG/yscW	NZ_CP009837.1_virG/yscW
334	11	0.995	0.985	NZ_CP042651.1_repUS12_2_repB(SAP014A)	NZ_LR135483.1_repUS12_2_repB(SAP014A)
335	11	0.996	0.99	NZ_CP017178.1_spvC	NZ_CP026714.1_spvC
336	11	0.996	0.993	NC_017319.1_mxiC	NC_022899.1_mxiC
337	11	0.995	0.991	NC_024996.1_ipgB2	CP026843.1_ipgB2
338	11	0.997	0.983	NZ_CP029806.1_cya	NZ_CP036355.1_cya
339	10	0.984	0.973	NZ_CP009758.1_yopK/yopQ	NC_008791.1_yopK/yopQ
340	10	0.976	0.956	CP023646.1_mxiH	NZ_CP026837.1_mxiH
341	10	0.989	0.966	NC_017643.1_hlyA	NZ_CP042247.1_hlyA
342	10	0.994	0.992	CP026844.1_ipgB1	CP023646.1_ipgB1
343	10	0.992	0.967	NC_013503.1_mrkF	NC_019390.1_mrkF
344	10	0.992	0.974	MG904998.1_hlyB	NZ_CP024236.1_hlyB
345	10	0.983	0.961	NC_010378.1_mrkA	NZ_CP020836.1_mrkA
346	10	0.975	0.955	NZ_CP012386.1_repUS1_1_repE(DOp2)	NZ_CP022486.1_repUS1_1_repE(DOp2)
347	10	0.985	0.978	NZ_CP033716.1_yadA	NZ_CP009758.1_yadA
348	10	0.997	0.984	NZ_CP029806.1_lef	NC_010934.1_lef
349	10	0.999	0.998	NZ_CP018904.1_pagA	NC_012473.1_pagA
350	10	0.997	0.993	NZ_CP026830.1_ospB	NC_022899.1_ospB
351	9	0.99	0.964	MG904998.1_hlyD	NZ_CP042247.1_hlyD
352	9	0.991	0.986	NZ_CP033712.1_yscC	NZ_CP016943.1_yscC
353	9	0.994	0.988	NZ_CP016943.1_sycD/lcrH	NZ_CP033714.1_sycD/lcrH
354	9	0.99	0.982	NZ_CP026775.1_spa24	CP044157.1_spa24
355	9	0.995	0.981	NC_013503.1_mrkB	CP041648.1_mrkB
356	9	0.997	0.994	NZ_CP023350.1_eltA	NZ_CP028195.1_eltA
357	9	0.997	0.991	NZ_CP026796.1_spa29	NZ_CP020087.1_spa29
358	9	0.998	0.998	CP044157.1_spa32	NZ_CP026796.1_spa32
359	8	0.997	0.993	KR014106.1_IncP6_1	MG558000.1_IncP6_1
360	8	0.995	0.993	NZ_CP018708.1_IncHI1B_1_pNDM-MAR	NZ_CP015501.1_IncHI1B_1_pNDM-MAR
361	8	0.987	0.972	NZ_CP016936.1_yopT	NZ_CP009366.1_yopT
362	8	0.997	0.997	NZ_CP026804.1_ospI	NZ_CP026830.1_ospI
363	8	0.994	0.989	NZ_CP026099.1_ipgC	NZ_CP026775.1_ipgC
364	8	0.995	0.989	NZ_CP026820.1_spa33	NZ_CP026775.1_spa33
365	8	0.989	0.984	NZ_CP033697.1_yopD	NZ_CP009366.1_yopD
366	8	0.989	0.979	NZ_CP033697.1_lcrG	NZ_CP016943.1_lcrG
367	8	0.989	0.977	NC_008791.1_lcrQ/yscM	NZ_CP019710.1_lcrQ/yscM
368	8	0.986	0.967	NC_014232.1_etpA	NZ_CP025844.1_etpA
369	7	0.997	0.989	NZ_CP023916.1_IncFIB(pQil)_1_pQil	MG700550.1_IncFIB(pQil)_1_pQil
370	7	1.0	1.0	NZ_CP031914.1_stcE	AP018692.1_stcE
371	7	0.984	0.969	NZ_CP031362.1_fyuA	LN831045.1_fyuA
372	7	0.986	0.974	NZ_CP015754.1_irp2	NZ_CP022662.1_irp2
373	7	0.999	0.997	NZ_CP015778.1_dep/capD	NC_014332.1_dep/capD
374	7	0.997	0.994	NZ_CP040060.1_cpeF	NC_002131.1_cpeF
375	7	0.999	0.998	NC_014495.1_rep25_1_pLM330006(pLM33)	NZ_CP025566.1_rep25_1_pLM330006(pLM33)
376	7	0.988	0.963	NC_024996.1_mxiI	NZ_CP026775.1_mxiI
377	7	0.989	0.983	NZ_CP009837.1_yscB	NZ_CP019710.1_yscB
378	6	0.972	0.955	NZ_CP024255.1_cssA	NZ_CP024227.1_cssA
379	6	0.987	0.97	NZ_CP022662.1_ybtE	NZ_CP015754.1_ybtE
380	6	0.963	0.914	NZ_CP014254.1_rep26_2_repA(pLGUG1)	NC_003383.1_rep26_1_pli0070(pLI100)
381	6	0.993	0.99	NZ_CP033697.1_yscN	NZ_CP009837.1_yscN
382	6	0.991	0.991	NZ_CP024279.1_astA	NZ_CP023552.1_astA
383	6	0.99	0.984	NZ_CP033697.1_yopR/yscH/lcrP	NC_002120.1_yopR/yscH/lcrP
384	6	0.994	0.981	NZ_CP033712.1_yopB	CP016946.1_yopB
385	6	0.99	0.98	NC_008791.1_lcrO/yscI	NZ_CP019710.1_lcrO/yscI
386	6	0.998	0.997	NC_010115.1_cpeA	NC_002131.1_cpeA
387	6	0.992	0.983	CP026844.1_spa15	NZ_CP026787.1_spa15
388	6	0.986	0.966	NC_017284.1_virB11	CP013734.1_virB11
389	6	0.994	0.989	NZ_CP009366.1_yscR	NZ_CP010069.1_yscR
390	6	0.999	0.998	NZ_CP015778.1_capA	NZ_CP009900.1_capA
391	6	0.993	0.988	NC_010378.1_mrkD	CP026370.1_mrkD
392	6	0.988	0.981	NC_008770.1_virD4	NC_017284.1_virD4
393	6	0.995	0.989	NZ_CP026820.1_mxiE	NC_022899.1_mxiE
394	6	0.988	0.984	NC_018488.1_rep12_1_CDS32(pBMB67)	NZ_CP010581.1_rep12_1_CDS32(pBMB67)
395	6	0.996	0.991	NZ_CP042287.1_rep5a_1_repSAP001(pN315)	NC_002517.1_rep5a_2_unknown(p21)
396	5	0.983	0.966	CP029446.1_IncU_1	KC170281.1_IncU_1
397	5	0.977	0.959	MG904998.1_estIa	NZ_CP042296.1_estIa
398	5	0.982	0.964	NZ_CP024279.1_cfaC	CP025878.1_csaC
399	5	0.975	0.96	NC_008791.1_yscE	NZ_CP019710.1_yscE
400	5	0.998	0.997	NC_024996.1_ipaJ	CP026844.1_ipaJ
401	5	0.997	0.996	CP044277.1_rep29_2_EFAU085p4001(Aus0085p4)_Aus0085	CP033377.1_rep29_3_ORF8(pCIZ2)
402	5	0.988	0.977	NZ_CP022662.1_ybtA	LN831045.1_ybtA
403	5	0.998	0.998	NZ_CP026781.1_ospG	NZ_CP026830.1_ospG
404	5	0.992	0.975	NZ_CP039855.1_pefA	NZ_CP018634.1_pefA
405	5	0.987	0.976	NZ_CP022662.1_ybtX	KY454639.1_ybtX
406	5	0.99	0.983	NZ_CP018634.1_pefB	NZ_CP039855.1_pefB
407	5	0.997	0.995	NC_010115.1_cpeE	NZ_CP013668.1_cpeE
408	5	0.998	0.996	NZ_CP040060.1_CBUA0020	NZ_CP020617.1_CBUA0020
409	5	0.998	0.998	NC_024996.1_mxiM	NZ_CP026820.1_mxiM
410	5	0.997	0.996	NC_010258.1_cpeB	NZ_CP040060.1_cpeB
411	5	0.985	0.972	NC_002120.1_sycH	NC_008791.1_sycH
412	5	0.989	0.985	NZ_CP016943.1_sycE/yerA	NZ_CP019710.1_sycE/yerA
413	5	0.994	0.984	NZ_CP022087.2_aggB	NZ_CP026724.1_aggB
414	5	0.978	0.962	NZ_CP009366.1_yscF	NZ_CP033697.1_yscF
415	5	0.99	0.985	NZ_CP033697.1_yscL	CP016946.1_yscL
416	5	0.987	0.974	NZ_CP031362.1_ybtP	KY454639.1_ybtP
417	5	0.997	0.997	NZ_CP026775.1_ipgA	NZ_CP026820.1_ipgA
418	4	0.957	0.941	CP031267.1_repUS35_1_A28412072(pvSw2)	CP031281.1_repUS35_1_A28412072(pvSw2)
419	4	1.0	1.0	NC_005000.1_rep7b_5_ORF23(pRUM)	NC_013394.1_rep7b_4_SAP109B006(pSK103)
420	4	0.971	0.956	NZ_CP007617.1_capC	NC_012473.1_capC
421	4	0.979	0.961	NZ_CP024279.1_cfaA	CP025878.1_csaA
422	4	0.998	0.997	KX839208.1_mrkJ	NC_019390.1_mrkJ
423	4	0.992	0.99	NZ_CP017178.1_pefD	NZ_CP039855.1_pefD
424	4	0.984	0.978	NZ_CP018634.1_rck	NZ_LT855377.1_rck
425	4	0.996	0.993	NZ_CP033697.1_yopM	NZ_CP019710.1_yopM
426	4	0.995	0.993	NC_017639.1_faeD	NC_011416.1_faeD
427	4	0.991	0.983	NZ_CP026775.1_ipgF	CP044157.1_ipgF
428	4	0.996	0.992	NZ_CP024237.1_eltB	NZ_CP023348.1_eltB
429	4	0.999	0.998	CP025574.1_agg3C	KY706108.1_agg3C
430	4	0.998	0.997	NC_011752.1_agg3D	CP025574.1_agg3D
431	4	0.974	0.951	NZ_CP009584.1_repUS41_1_repB(PML21)	MF807212.1_repUS41_1_repB(PML21)
432	4	0.996	0.995	NZ_CP033714.1_yscX	NC_002120.1_yscX
433	4	0.99	0.975	NZ_CP008815.1_cylI	NZ_CP028837.1_cylI
434	4	0.996	0.994	NC_002120.1_yscK	NZ_CP009758.1_yscK
435	4	0.988	0.983	MF489760.1_IncP1_3	NC_023907.1_IncP1_3
436	3	0.994	0.991	CP026822.1_spa13	NZ_CP026775.1_spa13
437	3	0.994	0.991	CP042948.1_bfpL	AP014804.1_bfpL
438	3	0.998	0.997	NZ_CP015754.1_ybtU	LN831045.1_ybtU
439	3	0.998	0.997	NZ_CP008815.1_cylM	NZ_CP028837.1_cylM
440	3	0.999	0.999	NZ_CP033700.1_ymt	NZ_CP006756.1_ymt
441	3	0.998	0.998	NC_013345.1_repUS16_2_repB(SAP085B)	NZ_CP029168.1_repUS16_2_repB(SAP085B)
442	3	0.993	0.99	NC_002131.1_cpeH	NC_010115.1_cpeH
443	3	0.996	0.994	NC_011603.1_bfpU	AP014804.1_bfpU
444	3	0.998	0.996	NZ_CP015754.1_ybtS	LN831045.1_ybtS
445	3	0.996	0.996	NZ_LR595694.1_Col(BS512)_1	NZ_CP027201.2_Col(BS512)_1
446	3	0.999	0.999	NZ_CP033700.1_caf1A	NZ_CP033693.1_caf1A
447	3	0.999	0.999	NZ_CP033698.1_pla	NC_010158.1_pla
448	3	0.999	0.999	NZ_CP033697.1_yscP	NZ_CP033712.1_yscP
449	3	0.997	0.997	MG904991.1_faeI	NC_011416.1_faeI
450	3	0.997	0.996	NC_012628.1_repUS47_1_repB(pLFE1)	NZ_CP025078.1_repUS47_1_repB(pLFE1)
451	3	0.997	0.995	NZ_CP033714.1_lcrR	NC_002120.1_lcrR
452	3	0.996	0.994	NC_014017.1_yscV/lcrD	NZ_CP019710.1_yscV/lcrD
453	3	0.996	0.996	NC_014017.1_tyeA	NC_002120.1_tyeA
454	3	0.995	0.99	NC_006153.2_yscQ	NZ_CP016943.1_yscQ
455	3	0.989	0.983	NC_004429.1_ColE10_1	NZ_CP034277.1_ColE10_1
456	3	0.968	0.968	NC_001995.1_rep10b_2_rep(pSK6)	NC_001994.1_rep10b_3_rep(pSK3)
457	3	0.999	0.999	NC_007635.1_csdD	NZ_CP013193.1_csdD
458	3	0.998	0.997	CP026844.1_mxiJ	NZ_CP026812.1_mxiJ
459	3	0.997	0.996	NC_008770.1_virB8	NZ_CP038864.1_virB8
460	3	0.969	0.95	NC_008770.1_virB10	NZ_CP007184.1_virB10
461	3	0.997	0.997	NZ_CP037738.1_IncX5_2	NZ_CP026057.1_IncX5_2
462	3	0.998	0.998	NZ_CP022183.1_exsC	NZ_CP038103.1_exsC
463	3	0.999	0.998	NZ_CP022183.1_acrV	NZ_CP038103.1_acrV
464	3	0.999	0.999	NZ_CP022183.1_aopO	NZ_CP038103.1_aopO
465	3	0.998	0.998	NZ_CP017145.1_ati2	NZ_CP038103.1_ati2
466	3	0.994	0.993	NZ_CP013942.1_IncFIB(pCTU3)_1_pCTU3	NC_013285.1_IncFIB(pCTU3)_1_pCTU3
467	3	0.996	0.993	NZ_CP010239.1_pet	NC_017627.1_pet
468	3	0.996	0.994	NC_008791.1_yscO	NZ_CP016274.1_yscO
469	3	0.996	0.996	NZ_CP009366.1_ylpB/yscJ	NZ_CP033697.1_ylpB/yscJ
470	3	0.998	0.998	MG904991.1_faeC	NC_011416.1_faeC
471	3	0.991	0.986	MG904991.1_faeF	NC_011416.1_faeF
472	3	0.997	0.996	MG904991.1_faeH	NC_011416.1_faeH
473	3	0.982	0.964	CP041446.1_ColpVC_1	NZ_CP012490.1_ColpVC_1
474	3	0.972	0.963	NZ_CP023552.1_aap/aspU	NC_008460.1_aap/aspU
475	3	0.989	0.985	NZ_CP011119.1_pYE854_1	NZ_CP025801.1_pYE854_1
476	3	0.983	0.973	NC_011603.1_bfpG	CP042948.1_bfpG
477	3	0.982	0.967	NC_009779.1_IncFII(pCTU2)_1_pCTU2	NC_013284.1_IncFII(pCTU2)_1_pCTU2
478	3	0.996	0.994	CP042948.1_bfpD	AP014804.1_bfpD
479	3	0.985	0.979	NC_009779.1_pESA2_1	NC_013284.1_pESA2_1
480	3	0.982	0.968	NC_008502.1_repUS74_1_LSEIA15(ATCC334p1)	NC_019554.1_repUS74_1_LSEIA15(ATCC334p1)
481	3	0.97	0.961	NZ_CP029399.1_repUS27_1_repR(pBM407)	NC_012923.1_repUS27_1_repR(pBM407)
482	3	0.99	0.982	MF062700.1_manC	NZ_CP026400.1_manC
483	3	0.994	0.992	NC_022899.1_spa9	NC_024996.1_spa9
484	2	0.976	0.976	NZ_CP014273.1_yagY/ecpB	LN831044.1_yagY/ecpB
485	2	0.978	0.978	NZ_CP014273.1_yagZ/ecpA	LN831044.1_yagZ/ecpA
486	2	0.97	0.97	NZ_CP014273.1_ykgK/ecpR	LN831044.1_ykgK/ecpR
487	2	0.998	0.998	NZ_CP023552.1_agg3A	NC_011752.1_agg3A
488	2	0.998	0.998	NZ_CP033700.1_caf1	CP006779.1_caf1
489	2	0.98	0.98	NZ_CP033697.1_sycT	NC_008791.1_sycT
490	2	0.997	0.997	NC_014017.1_yscG	NZ_CP019710.1_yscG
491	2	0.999	0.999	MG904991.1_faeJ	NC_011416.1_faeJ
492	2	0.981	0.981	NZ_CP026820.1_ipgE	NC_024996.1_ipgE
493	2	0.965	0.965	NZ_CP029841.1_pefC	NZ_CP020824.1_pefC
494	2	0.999	0.999	NZ_CP033700.1_caf1M	NZ_CP019709.1_caf1M
495	2	0.998	0.998	NC_010115.1_cpeD	NZ_CP040060.1_cpeD
496	2	0.999	0.999	NZ_CP015778.1_capB	NC_002146.1_capB
497	2	0.985	0.985	NZ_CP042247.1_cdtC	NC_012944.1_cdtC
498	2	0.992	0.992	NZ_AP018727.1_hasC	NZ_AP018729.1_hasC
499	2	0.998	0.998	NZ_LR135240.1_rep18a_1_repA(p200B)	NZ_LR135296.1_rep18a_1_repA(p200B)
500	2	1.0	1.0	NZ_CP027518.1_rep14a_2_ORF1(pKQ10)	NZ_LR135294.1_rep14a_2_ORF1(pKQ10)
501	2	0.999	0.999	NZ_CP015754.1_ybtQ	NZ_CP027063.3_ybtQ
502	2	0.975	0.975	NZ_CP029459.1_C2I	NC_015418.1_C2I
503	2	0.997	0.997	NC_022743.1_aggC	NZ_CP026724.1_aggC
504	2	0.991	0.991	NC_022743.1_aggD	NZ_CP026724.1_aggD
505	2	0.999	0.999	NZ_CP022183.1_exsD	NZ_CP038103.1_exsD
506	2	0.993	0.993	NZ_CP022183.1_aopD	NZ_CP038103.1_aopD
507	2	1.0	1.0	NZ_CP022183.1_ascV	NZ_CP017145.1_ascV
508	2	0.998	0.998	NZ_CP022183.1_aopN	NZ_CP038103.1_aopN
509	2	0.997	0.997	NZ_CP022183.1_ascL	NZ_CP038103.1_ascL
510	2	0.993	0.993	NC_004565.1_tetX	NC_022778.1_tetX
511	2	0.996	0.996	NZ_CP033697.1_yscS	NZ_CP016943.1_yscS
512	2	0.937	0.937	NC_005207.3_rep40_2_rep(pPI1)	NC_013379.2_rep40_1_repA(SAP106A)
513	2	0.999	0.999	NZ_CP031362.1_ybtT	NZ_CP022662.1_ybtT
514	2	0.981	0.981	NC_010115.1_cpeG	NC_010258.1_cpeG
515	2	0.952	0.952	NC_021503.1_repUS67_1_LRI1898(pLRI01)	NZ_CP030090.1_repUS67_1_LRI1898(pLRI01)
516	2	0.996	0.996	NC_028464.1_IncW_1	NC_010643.1_IncW_1
517	2	0.942	0.942	NC_013453.1_repUS20_1_rep(pAVX)	NZ_CP042651.1_repUS20_2_rep(pCH91)
518	2	0.995	0.995	NZ_CP022178.1_ascE	NZ_CP038103.1_ascE
519	2	0.986	0.986	NC_009704.1_pIP31758(p59)_1_p59	NZ_CP028489.1_pIP31758(p59)_1_p59
520	2	0.999	0.999	NZ_CP022183.1_ascJ	NZ_CP038103.1_ascJ
521	2	0.999	0.999	NZ_CP022183.1_exsA	NZ_CP038103.1_exsA
522	2	0.993	0.993	NZ_CP022183.1_aopB	NZ_CP038103.1_aopB
523	2	0.999	0.999	NZ_CP022183.1_ascN	NZ_CP038103.1_ascN
524	2	0.999	0.999	NZ_CP008815.1_cylB	NZ_CP028286.1_cylB
525	2	0.99	0.99	DQ659147.1_Col(IMGS31)_1	NC_011406.1_Col(IMGS31)_1
526	2	0.995	0.995	KM107844.1_Col(IRGK)_1	NC_011405.1_Col(IRGK)_1
527	2	0.995	0.995	NC_011603.1_bfpB	AP014804.1_bfpB
528	2	0.999	0.999	CP012903.1_IncT_1	NC_003905.1_IncT_1
529	2	0.981	0.981	KY303941.1_repUS26_1_EFD32pB0001(EFD32pB)	NC_018223.1_repUS26_1_EFD32pB0001(EFD32pB)
530	2	0.964	0.964	NC_007773.1_cpe	NC_015712.1_cpe
531	2	0.998	0.998	NC_019343.1_IncFII(p96A)_1_p96A	NZ_CP012834.1_IncFII(p96A)_1_p96A
532	2	0.998	0.998	NZ_CP023552.1_agg3B	CP025574.1_agg3B
533	2	0.988	0.988	NC_011603.1_bfpA	AP014804.1_bfpA
534	2	0.995	0.995	NC_011603.1_bfpP	AP014804.1_bfpP
535	2	0.998	0.998	AP014804.1_bfpI	CP042948.1_bfpI
536	2	0.994	0.994	NZ_CP027450.1_pEC4115_1	NZ_CP008807.1_pEC4115_1
537	2	0.999	0.999	NC_005022.1_rep36_2_rep(pDP1)	NC_005021.1_rep36_3_rep(pSMB1)
538	2	0.994	0.994	NC_008350.1_repUS60_1_ORF2(pSpnP1)	NZ_LR595849.1_repUS60_1_ORF2(pSpnP1)
539	2	0.988	0.988	NZ_CP014273.1_yagW/ecpD	LN831044.1_yagW/ecpD
540	2	0.99	0.99	AP014804.1_bfpK	CP042948.1_bfpK
541	2	0.996	0.996	CP042948.1_bfpF	AP014804.1_bfpF
542	2	0.996	0.996	NZ_CP028837.1_cylR1	NZ_CP028721.1_cylR1
543	2	0.986	0.986	NC_013969.1_repUS19_1_rep(pDLK3)	NZ_CP044096.1_repUS19_1_rep(pDLK3)
544	2	0.996	0.996	NZ_CP022183.1_acrG	NC_009350.1_acrG
